# Supplementary material for: 3,3′-Dibromo-6,6′-dimethoxy­biphenyl-2,2′-dicarboxylic acid ethanol monosolvate
Source: Acta Crystallogr Sect E Struct Rep Online. 2010 Apr 24;66(Pt 5):o1144. doi: 10.1107/S1600536810013279 (PMC2979244; doi:10.1107/S1600536810013279)
Supplement: Supplementary file 1 [file e-66-o1144-sup1.cif]

##############################################################################
###                                                                        ###
###        Electronic paper (Acta Crystallographica Section E)             ###
###                                                                        ###
##############################################################################
#                                                                            #
# This CIF contains the data in a paper accepted for publication in Acta     #
# Crystallographica Section E. It conforms to the requirements of Notes      #
# for Authors for Section E, and has been peer reviewed under the auspices   #
# of the IUCr Commission on Journals.                                        #
#                                                                            #
# Full details of the Crystallographic Information File format               #
# are given in the paper "The Crystallographic Information File (CIF):       #
# a New Standard Archive File for Crystallography" by S. R. Hall, F. H.      #
# Allen and I. D. Brown [Acta Cryst. (1991), A47, 655-685].                  #
#                                                                            #
# The current version of the core CIF dictionary is obtainable from          #
# ftp://ftp.iucr.org/pub/cif_core.dic. The current version number is 2.4.    #
#                                                                            #
# Software is freely available for graphical display of the structure(s) in  #
# this CIF.  For information consult the CIF home page http://www.iucr.org/  #
# cif/home.html                                                              #
#                                                                            #
# This file may be used for bona fide research purposes within the           #
# scientific community so long as proper attribution is given to the journal # 
# article from which it was obtained.                                        #
#                                                                            #
##############################################################################
                                             
data_global
_audit_creation_method     'form.cif (version 2.0)'
_journal_data_validation_number     ?
_journal_date_recd_electronic     2010-04-05
_journal_date_accepted     2010-04-10
_journal_name_full     'Acta Crystallographica, Section E'
_journal_year     2010
_journal_volume     66
_journal_issue      5
_journal_page_first     o1144
_journal_page_last     o1144
_journal_paper_category     QO
_journal_coeditor_code     HG2670
_publ_contact_author_name     'Baoming Ji'
_publ_contact_author_address
;
College of Chemistry and Chemical Engineering
Luoyang Normal University
Luoyang 471022
P. R. China
;
_publ_contact_author_email     'lyhxxjbm@126.com'
_publ_contact_author_fax     '086 379 65523821'
_publ_contact_author_phone     '086 379 65523821'
_publ_section_title
;
3,3'-Dibromo-6,6'-dimethoxybiphenyl-2,2'-dicarboxylic acid ethanol monosolvate
;
loop_
    _publ_author_name
    _publ_author_address
    'Xiao Zhang'
;
Northwest Agriculture and Forest University
    Yangling 712100
    People's Republic of China
    and
College of Chemistry and Chemical Engineering
    Luoyang Normal University
    Luoyang 471022
    People's Republic of China
;
    'Long Li'
;
Northwest Agriculture and Forest University
    Yangling 712100
    People's Republic of China
    and
College of Chemistry and Chemical Engineering
    Luoyang Normal University
    Luoyang 471022
    People's Republic of China
;
    'Le Zhou'
;
Northwest Agriculture and Forest University
    Yangling 712100
    People's Republic of China
;
    'Baoming Ji'
;
College of Chemistry and Chemical Engineering
    Luoyang Normal University
    Luoyang 471022
    People's Republic of China
;
_publ_section_synopsis     .
data_I
_audit_creation_method     SHELXL-97
_chemical_name_systematic
;
3,3'-Dibromo-6,6'-dimethoxybiphenyl-2,2'-dicarboxylic acid
ethanol monosolvate
;
_chemical_name_common     ?
_chemical_formula_moiety     'C16 H12 Br2 O6, C2 H6 O'
_chemical_formula_sum     'C18 H18 Br2 O7'
_chemical_formula_iupac     'C16 H12 Br2 O6, C2 H6 O'
_chemical_formula_weight     506.14
_chemical_melting_point     ?
_symmetry_cell_setting     Monoclinic
_symmetry_space_group_name_H-M     'P 21/c'
_symmetry_space_group_name_Hall     '-P 2ybc'
loop_
    _symmetry_equiv_pos_as_xyz
    'x, y, z'
    '-x, y+1/2, -z+1/2'
    '-x, -y, -z'
    'x, -y-1/2, z-1/2'
_cell_length_a     9.9872(9)
_cell_length_b     23.230(2)
_cell_length_c     8.3967(7)
_cell_angle_alpha     90.00
_cell_angle_beta     90.1430(10)
_cell_angle_gamma     90.00
_cell_volume     1948.1(3)
_cell_formula_units_Z     4
_cell_measurement_reflns_used     4208
_cell_measurement_theta_min     2.58
_cell_measurement_theta_max     24.07
_cell_measurement_temperature     296(2)
_exptl_crystal_description     block
_exptl_crystal_colour     colourless
_exptl_crystal_size_max     0.41
_exptl_crystal_size_mid     0.34
_exptl_crystal_size_min     0.32
_exptl_crystal_density_diffrn     1.726
_exptl_crystal_density_meas     ?
_exptl_crystal_density_method     'not measured'
_exptl_crystal_F_000     1008
_exptl_absorpt_coefficient_mu     4.198
_exptl_absorpt_correction_type     multi-scan
_exptl_absorpt_process_details     '(SADABS; Sheldrick, 1996)'
_exptl_absorpt_correction_T_min     0.2779
_exptl_absorpt_correction_T_max     0.3468
_exptl_special_details
;
;
_diffrn_ambient_temperature     296(2)
_diffrn_radiation_type     MoK\a
_diffrn_radiation_wavelength     0.71073
_diffrn_radiation_source     'fine-focus sealed tube'
_diffrn_radiation_monochromator     graphite
_diffrn_measurement_device_type     'Bruker APEXII CCD'
_diffrn_measurement_method     'phi and omega scans'
_diffrn_detector_area_resol_mean     ?
_diffrn_reflns_number     14693
_diffrn_reflns_av_R_equivalents     0.0299
_diffrn_reflns_av_sigmaI/netI     0.0276
_diffrn_reflns_theta_min     2.58
_diffrn_reflns_theta_max     25.49
_diffrn_reflns_theta_full     25.49
_diffrn_measured_fraction_theta_max     0.996
_diffrn_measured_fraction_theta_full     0.996
_diffrn_reflns_limit_h_min     -12
_diffrn_reflns_limit_h_max     12
_diffrn_reflns_limit_k_min     -28
_diffrn_reflns_limit_k_max     27
_diffrn_reflns_limit_l_min     -10
_diffrn_reflns_limit_l_max     10
_diffrn_standards_number     ?
_diffrn_standards_interval_count     ?
_diffrn_standards_interval_time     ?
_diffrn_standards_decay_%     ?
_refine_special_details
;
Refinement of <i>F</i>^2^ against ALL reflections. The weighted <i>R</i>-factor
wR and
goodness of fit <i>S</i> are based on <i>F</i>^2^, conventional
<i>R</i>-factors <i>R</i> are based
on <i>F</i>, with <i>F</i> set to zero for negative <i>F</i>^2^. The threshold
expression of
<i>F</i>^2^ > \s(<i>F</i>^2^) is used only for calculating <i>R</i>-factors(gt)
etc. and is
not relevant to the choice of reflections for refinement. <i>R</i>-factors
based
on <i>F</i>^2^ are statistically about twice as large as those based on
<i>F</i>, and <i>R</i>-
factors based on ALL data will be even larger.
;
_reflns_number_total     3606
_reflns_number_gt     2825
_reflns_threshold_expression     I>2sigma(I)
_refine_ls_structure_factor_coef     Fsqd
_refine_ls_matrix_type     full
_refine_ls_R_factor_all     0.0455
_refine_ls_R_factor_gt     0.0294
_refine_ls_wR_factor_gt     0.0627
_refine_ls_wR_factor_ref     0.0687
_refine_ls_goodness_of_fit_ref     1.017
_refine_ls_restrained_S_all     1.017
_refine_ls_number_reflns     3606
_refine_ls_number_parameters     250
_refine_ls_number_restraints     0
_refine_ls_hydrogen_treatment     constr
_refine_ls_weighting_scheme     calc
_refine_ls_weighting_details
         'calc w=1/[\s^2^(Fo^2^)+(0.0296P)^2^+1.1811P] where P=(Fo^2^+2Fc^2^)/3'
_atom_sites_solution_hydrogens     geom
_atom_sites_solution_primary     direct
_atom_sites_solution_secondary     difmap
_refine_ls_shift/su_max     0.001
_refine_ls_shift/su_mean     0.000
_refine_diff_density_max     0.347
_refine_diff_density_min     -0.515
_refine_ls_extinction_method     none
_refine_ls_extinction_coef     ?
loop_
    _atom_type_symbol
    _atom_type_description
    _atom_type_scat_dispersion_real
    _atom_type_scat_dispersion_imag
    _atom_type_scat_source
    'C' 'C' 0.0033 0.0016
                         'International Tables Vol C Tables 4.2.6.8 and 6.1.1.4'
    'H' 'H' 0.0000 0.0000
                         'International Tables Vol C Tables 4.2.6.8 and 6.1.1.4'
    'O' 'O' 0.0106 0.0060
                         'International Tables Vol C Tables 4.2.6.8 and 6.1.1.4'
    'Br' 'Br' -0.2901 2.4595
                         'International Tables Vol C Tables 4.2.6.8 and 6.1.1.4'
_computing_data_collection     'APEX2 (Bruker, 2004)'
_computing_cell_refinement     'SAINT (Bruker, 2004)'
_computing_data_reduction     'SAINT (Bruker, 2004)'
_computing_structure_solution     'SHELXS97 (Sheldrick, 2008)'
_computing_structure_refinement     'SHELXL97 (Sheldrick, 2008)'
_computing_molecular_graphics
                     'SHELXTL (Sheldrick, 2008) and DIAMOND (Brandenburg, 2006)'
_computing_publication_material
                             'SHELXTL (Sheldrick, 2008) and PLATON (Spek, 2009)'
loop_
    _atom_site_type_symbol
    _atom_site_label
    _atom_site_fract_x
    _atom_site_fract_y
    _atom_site_fract_z
    _atom_site_U_iso_or_equiv
    _atom_site_adp_type
    _atom_site_calc_flag
    _atom_site_refinement_flags
    _atom_site_occupancy
    _atom_site_disorder_assembly
    _atom_site_disorder_group
    Br Br1 1.29076(3) 0.321685(15) 0.54701(4) 0.05407(12) Uani d . 1 . .
    Br Br2 0.56847(4) 0.521511(14) 0.30185(4) 0.05610(12) Uani d . 1 . .
    C C1 0.7693(3) 0.43425(10) 0.2858(3) 0.0278(6) Uani d . 1 . .
    C C2 0.8694(3) 0.40203(10) 0.2113(3) 0.0274(6) Uani d . 1 . .
    C C3 0.9035(3) 0.41516(11) 0.0534(3) 0.0305(6) Uani d . 1 . .
    C C4 0.8397(3) 0.45929(12) -0.0261(3) 0.0370(7) Uani d . 1 . .
    H H4 0.8629 0.4676 -0.1307 0.044 Uiso calc R 1 . .
    C C5 0.7418(3) 0.49106(12) 0.0482(3) 0.0385(7) Uani d . 1 . .
    H H5 0.6992 0.5208 -0.0061 0.046 Uiso calc R 1 . .
    C C6 0.7069(3) 0.47879(11) 0.2029(3) 0.0344(6) Uani d . 1 . .
    C C7 1.0635(3) 0.35965(11) 0.3670(3) 0.0308(6) Uani d . 1 . .
    C C8 0.9375(3) 0.35320(11) 0.2973(3) 0.0293(6) Uani d . 1 . .
    C C9 0.8739(3) 0.29955(11) 0.3056(3) 0.0354(6) Uani d . 1 . .
    C C10 0.9326(3) 0.25405(12) 0.3876(4) 0.0448(7) Uani d . 1 . .
    H H10 0.8887 0.2189 0.3952 0.054 Uiso calc R 1 . .
    C C11 1.0562(3) 0.26145(12) 0.4574(4) 0.0460(8) Uani d . 1 . .
    H H11 1.0956 0.2312 0.5128 0.055 Uiso calc R 1 . .
    C C12 1.1220(3) 0.31319(12) 0.4460(3) 0.0360(6) Uani d . 1 . .
    C C13 0.7292(3) 0.42070(11) 0.4544(3) 0.0327(6) Uani d . 1 . .
    C C14 1.1369(3) 0.41600(11) 0.3540(3) 0.0330(6) Uani d . 1 . .
    C C15 1.0350(3) 0.39177(14) -0.1754(3) 0.0502(8) Uani d . 1 . .
    H H15A 0.9570 0.3871 -0.2412 0.075 Uiso calc R 1 . .
    H H15B 1.1028 0.3650 -0.2082 0.075 Uiso calc R 1 . .
    H H15C 1.0682 0.4304 -0.1859 0.075 Uiso calc R 1 . .
    C C16 0.6822(4) 0.24274(15) 0.2386(5) 0.0773(12) Uani d . 1 . .
    H H16A 0.7326 0.2127 0.1882 0.116 Uiso calc R 1 . .
    H H16B 0.5972 0.2468 0.1862 0.116 Uiso calc R 1 . .
    H H16C 0.6682 0.2331 0.3485 0.116 Uiso calc R 1 . .
    C C17 0.5058(3) 0.37183(15) 0.0619(4) 0.0576(9) Uani d . 1 . .
    H H17A 0.5957 0.3592 0.0357 0.069 Uiso calc R 1 . .
    H H17B 0.4998 0.4126 0.0382 0.069 Uiso calc R 1 . .
    C C18 0.4087(4) 0.34029(17) -0.0378(5) 0.0830(13) Uani d . 1 . .
    H H18A 0.4097 0.3003 -0.0093 0.124 Uiso calc R 1 . .
    H H18B 0.4325 0.3444 -0.1479 0.124 Uiso calc R 1 . .
    H H18C 0.3206 0.3557 -0.0211 0.124 Uiso calc R 1 . .
    O O1 1.0004(2) 0.38108(8) -0.0119(2) 0.0405(5) Uani d . 1 . .
    O O2 0.7542(2) 0.29550(8) 0.2283(2) 0.0470(5) Uani d . 1 . .
    O O3 0.7835(2) 0.44226(8) 0.5689(2) 0.0435(5) Uani d . 1 . .
    O O4 0.6324(2) 0.38329(9) 0.4742(2) 0.0465(5) Uani d . 1 . .
    H H4A 0.5983 0.3758 0.3877 0.070 Uiso calc R 1 . .
    O O5 1.2337(2) 0.42307(9) 0.2715(3) 0.0525(6) Uani d . 1 . .
    O O6 1.0841(2) 0.45596(8) 0.4443(3) 0.0506(6) Uani d . 1 . .
    H H6 1.1260 0.4860 0.4336 0.076 Uiso calc R 1 . .
    O O7 0.4832(2) 0.36322(12) 0.2271(3) 0.0622(6) Uani d . 1 . .
    H H7 0.4102 0.3767 0.2514 0.093 Uiso calc R 1 . .
loop_
    _atom_site_aniso_label
    _atom_site_aniso_U_11
    _atom_site_aniso_U_22
    _atom_site_aniso_U_33
    _atom_site_aniso_U_12
    _atom_site_aniso_U_13
    _atom_site_aniso_U_23
    Br1 0.04607(19) 0.0635(2) 0.0526(2) 0.01334(16) -0.01252(15) 0.00325(16)
    Br2 0.0602(2) 0.0550(2) 0.0532(2) 0.02797(17) 0.01663(16) 0.00940(16)
    C1 0.0313(14) 0.0268(13) 0.0251(13) -0.0016(11) -0.0020(11) 0.0003(11)
    C2 0.0319(14) 0.0245(13) 0.0258(13) -0.0013(11) -0.0011(11) 0.0006(10)
    C3 0.0353(15) 0.0269(14) 0.0292(14) 0.0011(11) 0.0018(11) -0.0029(11)
    C4 0.0467(17) 0.0395(16) 0.0248(14) 0.0004(13) 0.0050(12) 0.0071(12)
    C5 0.0448(17) 0.0353(16) 0.0353(16) 0.0063(13) -0.0009(13) 0.0113(12)
    C6 0.0364(15) 0.0330(14) 0.0339(15) 0.0040(12) 0.0024(12) 0.0006(12)
    C7 0.0381(15) 0.0279(14) 0.0265(13) 0.0058(12) 0.0064(11) -0.0004(11)
    C8 0.0351(15) 0.0276(14) 0.0251(13) 0.0049(11) 0.0045(11) 0.0019(11)
    C9 0.0402(16) 0.0306(15) 0.0354(15) 0.0016(12) 0.0022(12) 0.0006(12)
    C10 0.0538(19) 0.0277(15) 0.0529(19) -0.0013(14) 0.0013(15) 0.0080(13)
    C11 0.054(2) 0.0341(16) 0.0502(19) 0.0091(14) -0.0031(15) 0.0140(14)
    C12 0.0378(16) 0.0400(16) 0.0300(14) 0.0096(13) 0.0005(12) 0.0025(12)
    C13 0.0358(16) 0.0307(14) 0.0316(15) 0.0058(12) 0.0043(12) 0.0029(12)
    C14 0.0305(15) 0.0353(15) 0.0332(15) 0.0045(12) -0.0038(12) 0.0000(12)
    C15 0.058(2) 0.059(2) 0.0339(16) 0.0082(16) 0.0147(14) -0.0030(14)
    C16 0.072(3) 0.055(2) 0.105(3) -0.029(2) -0.025(2) 0.018(2)
    C17 0.057(2) 0.059(2) 0.057(2) 0.0043(18) -0.0069(17) 0.0004(17)
    C18 0.098(3) 0.069(3) 0.081(3) -0.006(2) -0.036(3) -0.012(2)
    O1 0.0503(12) 0.0419(11) 0.0293(10) 0.0118(9) 0.0104(9) 0.0007(8)
    O2 0.0429(12) 0.0363(11) 0.0619(13) -0.0087(9) -0.0098(10) 0.0050(10)
    O3 0.0576(13) 0.0463(12) 0.0267(10) -0.0083(10) -0.0016(9) -0.0019(9)
    O4 0.0519(13) 0.0543(13) 0.0333(11) -0.0164(11) 0.0048(9) 0.0042(10)
    O5 0.0485(13) 0.0472(13) 0.0618(14) -0.0043(10) 0.0195(11) -0.0020(11)
    O6 0.0546(14) 0.0331(11) 0.0641(14) -0.0054(10) 0.0152(11) -0.0127(10)
    O7 0.0397(13) 0.0960(19) 0.0508(14) 0.0005(13) 0.0022(10) -0.0063(13)
_geom_special_details
;
All esds (except the esd in the dihedral angle between two l.s. planes)
are estimated using the full covariance matrix. The cell esds are taken
into account individually in the estimation of esds in distances, angles
and torsion angles; correlations between esds in cell parameters are only
used when they are defined by crystal symmetry. An approximate (isotropic)
treatment of cell esds is used for estimating esds involving l.s. planes.
;
loop_
    _geom_bond_atom_site_label_1
    _geom_bond_atom_site_label_2
    _geom_bond_site_symmetry_2
    _geom_bond_distance
    _geom_bond_publ_flag
    Br1 C12 . 1.896(3) ?
    Br2 C6 . 1.895(3) ?
    C1 C6 . 1.393(3) ?
    C1 C2 . 1.398(4) ?
    C1 C13 . 1.506(4) ?
    C2 C3 . 1.403(3) ?
    C2 C8 . 1.506(3) ?
    C3 O1 . 1.366(3) ?
    C3 C4 . 1.379(4) ?
    C4 C5 . 1.376(4) ?
    C4 H4 . 0.9300 ?
    C5 C6 . 1.375(4) ?
    C5 H5 . 0.9300 ?
    C7 C12 . 1.394(4) ?
    C7 C8 . 1.395(4) ?
    C7 C14 . 1.505(4) ?
    C8 C9 . 1.401(4) ?
    C9 O2 . 1.362(3) ?
    C9 C10 . 1.390(4) ?
    C10 C11 . 1.376(4) ?
    C10 H10 . 0.9300 ?
    C11 C12 . 1.373(4) ?
    C11 H11 . 0.9300 ?
    C13 O3 . 1.212(3) ?
    C13 O4 . 1.310(3) ?
    C14 O5 . 1.202(3) ?
    C14 O6 . 1.311(3) ?
    C15 O1 . 1.438(3) ?
    C15 H15A . 0.9600 ?
    C15 H15B . 0.9600 ?
    C15 H15C . 0.9600 ?
    C16 O2 . 1.424(4) ?
    C16 H16A . 0.9600 ?
    C16 H16B . 0.9600 ?
    C16 H16C . 0.9600 ?
    C17 O7 . 1.420(4) ?
    C17 C18 . 1.475(5) ?
    C17 H17A . 0.9700 ?
    C17 H17B . 0.9700 ?
    C18 H18A . 0.9600 ?
    C18 H18B . 0.9600 ?
    C18 H18C . 0.9600 ?
    O4 H4A . 0.8200 ?
    O6 H6 . 0.8200 ?
    O7 H7 . 0.8200 ?
loop_
    _geom_angle_atom_site_label_1
    _geom_angle_atom_site_label_2
    _geom_angle_atom_site_label_3
    _geom_angle_site_symmetry_1
    _geom_angle_site_symmetry_3
    _geom_angle
    _geom_angle_publ_flag
    C6 C1 C2 . . 119.6(2) ?
    C6 C1 C13 . . 120.3(2) ?
    C2 C1 C13 . . 120.1(2) ?
    C1 C2 C3 . . 118.8(2) ?
    C1 C2 C8 . . 120.7(2) ?
    C3 C2 C8 . . 120.4(2) ?
    O1 C3 C4 . . 124.3(2) ?
    O1 C3 C2 . . 115.3(2) ?
    C4 C3 C2 . . 120.4(2) ?
    C5 C4 C3 . . 120.5(2) ?
    C5 C4 H4 . . 119.8 ?
    C3 C4 H4 . . 119.8 ?
    C6 C5 C4 . . 119.9(3) ?
    C6 C5 H5 . . 120.0 ?
    C4 C5 H5 . . 120.0 ?
    C5 C6 C1 . . 120.8(2) ?
    C5 C6 Br2 . . 119.5(2) ?
    C1 C6 Br2 . . 119.73(19) ?
    C12 C7 C8 . . 119.5(2) ?
    C12 C7 C14 . . 120.3(2) ?
    C8 C7 C14 . . 120.2(2) ?
    C7 C8 C9 . . 118.9(2) ?
    C7 C8 C2 . . 121.7(2) ?
    C9 C8 C2 . . 119.3(2) ?
    O2 C9 C10 . . 123.5(2) ?
    O2 C9 C8 . . 115.8(2) ?
    C10 C9 C8 . . 120.7(3) ?
    C11 C10 C9 . . 119.5(3) ?
    C11 C10 H10 . . 120.2 ?
    C9 C10 H10 . . 120.2 ?
    C12 C11 C10 . . 120.5(3) ?
    C12 C11 H11 . . 119.7 ?
    C10 C11 H11 . . 119.7 ?
    C11 C12 C7 . . 120.7(3) ?
    C11 C12 Br1 . . 119.0(2) ?
    C7 C12 Br1 . . 120.2(2) ?
    O3 C13 O4 . . 120.2(2) ?
    O3 C13 C1 . . 122.7(2) ?
    O4 C13 C1 . . 117.1(2) ?
    O5 C14 O6 . . 124.2(3) ?
    O5 C14 C7 . . 123.6(2) ?
    O6 C14 C7 . . 112.2(2) ?
    O1 C15 H15A . . 109.5 ?
    O1 C15 H15B . . 109.5 ?
    H15A C15 H15B . . 109.5 ?
    O1 C15 H15C . . 109.5 ?
    H15A C15 H15C . . 109.5 ?
    H15B C15 H15C . . 109.5 ?
    O2 C16 H16A . . 109.5 ?
    O2 C16 H16B . . 109.5 ?
    H16A C16 H16B . . 109.5 ?
    O2 C16 H16C . . 109.5 ?
    H16A C16 H16C . . 109.5 ?
    H16B C16 H16C . . 109.5 ?
    O7 C17 C18 . . 112.2(3) ?
    O7 C17 H17A . . 109.2 ?
    C18 C17 H17A . . 109.2 ?
    O7 C17 H17B . . 109.2 ?
    C18 C17 H17B . . 109.2 ?
    H17A C17 H17B . . 107.9 ?
    C17 C18 H18A . . 109.5 ?
    C17 C18 H18B . . 109.5 ?
    H18A C18 H18B . . 109.5 ?
    C17 C18 H18C . . 109.5 ?
    H18A C18 H18C . . 109.5 ?
    H18B C18 H18C . . 109.5 ?
    C3 O1 C15 . . 117.1(2) ?
    C9 O2 C16 . . 118.3(2) ?
    C13 O4 H4A . . 109.5 ?
    C14 O6 H6 . . 109.5 ?
    C17 O7 H7 . . 109.5 ?
loop_
    _geom_torsion_atom_site_label_1
    _geom_torsion_atom_site_label_2
    _geom_torsion_atom_site_label_3
    _geom_torsion_atom_site_label_4
    _geom_torsion_site_symmetry_1
    _geom_torsion_site_symmetry_2
    _geom_torsion_site_symmetry_3
    _geom_torsion_site_symmetry_4
    _geom_torsion
    _geom_torsion_publ_flag
    C6 C1 C2 C3 . . . . -0.7(4) ?
    C13 C1 C2 C3 . . . . 179.2(2) ?
    C6 C1 C2 C8 . . . . -179.3(2) ?
    C13 C1 C2 C8 . . . . 0.6(4) ?
    C1 C2 C3 O1 . . . . -178.8(2) ?
    C8 C2 C3 O1 . . . . -0.2(3) ?
    C1 C2 C3 C4 . . . . 0.4(4) ?
    C8 C2 C3 C4 . . . . 179.0(2) ?
    O1 C3 C4 C5 . . . . 179.2(3) ?
    C2 C3 C4 C5 . . . . 0.0(4) ?
    C3 C4 C5 C6 . . . . -0.1(4) ?
    C4 C5 C6 C1 . . . . -0.2(4) ?
    C4 C5 C6 Br2 . . . . -178.3(2) ?
    C2 C1 C6 C5 . . . . 0.7(4) ?
    C13 C1 C6 C5 . . . . -179.2(3) ?
    C2 C1 C6 Br2 . . . . 178.67(19) ?
    C13 C1 C6 Br2 . . . . -1.2(3) ?
    C12 C7 C8 C9 . . . . -1.3(4) ?
    C14 C7 C8 C9 . . . . 177.4(2) ?
    C12 C7 C8 C2 . . . . 179.7(2) ?
    C14 C7 C8 C2 . . . . -1.6(4) ?
    C1 C2 C8 C7 . . . . -100.4(3) ?
    C3 C2 C8 C7 . . . . 81.1(3) ?
    C1 C2 C8 C9 . . . . 80.6(3) ?
    C3 C2 C8 C9 . . . . -97.9(3) ?
    C7 C8 C9 O2 . . . . -176.9(2) ?
    C2 C8 C9 O2 . . . . 2.1(4) ?
    C7 C8 C9 C10 . . . . 2.6(4) ?
    C2 C8 C9 C10 . . . . -178.4(2) ?
    O2 C9 C10 C11 . . . . 177.7(3) ?
    C8 C9 C10 C11 . . . . -1.8(4) ?
    C9 C10 C11 C12 . . . . -0.3(5) ?
    C10 C11 C12 C7 . . . . 1.7(4) ?
    C10 C11 C12 Br1 . . . . 179.0(2) ?
    C8 C7 C12 C11 . . . . -0.8(4) ?
    C14 C7 C12 C11 . . . . -179.5(3) ?
    C8 C7 C12 Br1 . . . . -178.13(19) ?
    C14 C7 C12 Br1 . . . . 3.2(3) ?
    C6 C1 C13 O3 . . . . -91.2(3) ?
    C2 C1 C13 O3 . . . . 88.9(3) ?
    C6 C1 C13 O4 . . . . 89.8(3) ?
    C2 C1 C13 O4 . . . . -90.1(3) ?
    C12 C7 C14 O5 . . . . 70.9(4) ?
    C8 C7 C14 O5 . . . . -107.8(3) ?
    C12 C7 C14 O6 . . . . -108.4(3) ?
    C8 C7 C14 O6 . . . . 73.0(3) ?
    C4 C3 O1 C15 . . . . -1.3(4) ?
    C2 C3 O1 C15 . . . . 177.9(2) ?
    C10 C9 O2 C16 . . . . 3.2(4) ?
    C8 C9 O2 C16 . . . . -177.3(3) ?
loop_
    _geom_hbond_atom_site_label_D
    _geom_hbond_atom_site_label_H
    _geom_hbond_atom_site_label_A
    _geom_hbond_site_symmetry_A
    _geom_hbond_distance_DH
    _geom_hbond_distance_HA
    _geom_hbond_distance_DA
    _geom_hbond_angle_DHA
    O4 H4A O7 . 0.82 1.79 2.594(3) 164.7
    O6 H6 O3 3_766 0.82 1.89 2.711(3) 173.8
    O7 H7 O5 1_455 0.82 2.07 2.879(3) 167.3
    O7 H7 Br1 1_455 0.82 3.04 3.445(2) 113.2
