# Supplementary material for: 3,3′-Dibromo-6,6′-dimethoxy­biphenyl-2,2′-dicarboxylic acid ethanol monosolvate
Source: Acta Crystallogr Sect E Struct Rep Online. 2010 Apr 24;66(Pt 5):o1144. doi: 10.1107/S1600536810013279 (PMC2979244; doi:10.1107/S1600536810013279)
Supplement: Supplementary file 2 [file e-66-o1144-Isup2.hkl]

# 
# h,k,l, Fc-squared, Fo-squared, sigma(Fo-squared) and status flag 
# 
data_I
_shelx_title ' DD in P2(1)/c' 
_shelx_refln_list_code          4 
_shelx_F_calc_maximum      258.97 
_exptl_crystal_F_000      1008.00 
_reflns_d_resolution_high  0.8256 
 
loop_ 
 _symmetry_equiv_pos_as_xyz 
 'x, y, z' 
 '-x, y+1/2, -z+1/2' 
 '-x, -y, -z' 
 'x, -y-1/2, z-1/2' 
 
_cell_length_a     9.9872 
_cell_length_b    23.2302 
_cell_length_c     8.3967 
_cell_angle_alpha  90.000 
_cell_angle_beta   90.143 
_cell_angle_gamma  90.000 
 
_shelx_F_squared_multiplier     1.000 
 
loop_ 
 _refln_index_h 
 _refln_index_k 
 _refln_index_l 
 _refln_F_squared_calc 
 _refln_F_squared_meas 
 _refln_F_squared_sigma 
 _refln_observed_status 
   2   0   0      679.52      807.42     17.24 o 
   3   0   0      874.03      901.90     17.54 o 
   4   0   0     4482.87     4558.00     59.00 o 
   5   0   0     7071.85     7616.71     94.02 o 
   6   0   0     8949.42     9695.68    118.95 o 
   7   0   0     7027.53     6880.67     91.83 o 
   8   0   0      667.31      702.82     27.79 o 
   9   0   0       74.42       46.59     19.41 o 
  10   0   0       76.64       85.20     28.50 o 
  11   0   0       31.41       31.25     30.09 o 
   2   1   0     3162.12     3330.88     28.72 o 
   3   1   0       64.53       75.73      6.41 o 
   4   1   0     2045.21     2091.85     23.29 o 
   5   1   0     1637.01     1636.67     21.88 o 
   6   1   0     4143.43     4169.82     43.00 o 
   7   1   0      652.63      699.82     21.21 o 
   8   1   0     1968.37     1968.53     30.25 o 
   9   1   0      733.40      760.51     24.11 o 
  10   1   0      123.66      124.36     25.06 o 
  11   1   0      443.42      463.82     48.67 o 
   1   2   0     6662.67     6903.55     75.62 o 
   2   2   0     3255.74     3116.07     27.12 o 
   3   2   0    11690.35    11714.79     92.89 o 
   4   2   0      259.03      242.40      8.02 o 
   5   2   0     9192.68     9251.02     78.65 o 
   6   2   0     2585.69     2543.79     31.73 o 
   7   2   0      336.49      365.92     15.60 o 
   8   2   0      249.96      242.26     13.95 o 
   9   2   0     1656.10     1735.56     30.55 o 
  10   2   0      374.03      423.59     24.99 o 
  11   2   0        1.00       15.47     28.31 o 
  12   2   0      250.20      234.82     59.76 o 
   1   3   0      526.37      553.88      9.52 o 
   2   3   0      400.01      446.91      7.27 o 
   3   3   0     5316.49     5291.49     45.23 o 
   4   3   0      762.24      694.73     12.59 o 
   5   3   0     1219.28     1250.89     19.07 o 
   6   3   0        0.43       13.07      7.88 o 
   7   3   0       38.93       39.41      9.85 o 
   8   3   0       21.12       20.76     11.34 o 
   9   3   0       21.23        4.05     12.59 o 
  10   3   0      361.26      377.63     35.92 o 
  11   3   0      225.20      285.30    110.04 o 
  12   3   0       19.84       32.45     35.70 o 
   0   4   0      101.46      111.64     12.65 o 
   1   4   0     4321.08     4502.34     46.22 o 
   2   4   0     1540.25     1607.82     16.30 o 
   3   4   0     1115.28     1100.52     14.07 o 
   4   4   0      629.66      671.40     29.26 o 
   5   4   0      751.21      776.01     15.57 o 
   6   4   0     4997.28     4911.68     48.48 o 
   7   4   0     1498.29     1485.67     24.30 o 
   8   4   0     2360.43     2394.41     33.62 o 
   9   4   0      605.70      646.80     20.69 o 
  10   4   0      393.58      482.97     41.81 o 
  11   4   0       15.55       78.26     32.52 o 
   1   5   0    15580.03    15901.06    133.95 o 
   2   5   0       17.08       30.42      3.51 o 
   3   5   0    19180.57    18877.33    188.14 o 
   4   5   0     5531.32     5493.26     48.94 o 
   5   5   0      187.11      192.40      8.98 o 
   6   5   0     1649.64     1666.68     28.29 o 
   7   5   0      327.29      311.78     13.51 o 
   8   5   0      144.55      165.72     15.76 o 
   9   5   0        2.43       -3.90     15.90 o 
  10   5   0      382.80      313.59     37.92 o 
  11   5   0      720.21      777.64     49.85 o 
   0   6   0     7213.48     7361.93     83.47 o 
   1   6   0    29084.64    28950.32    219.49 o 
   2   6   0        7.25        4.81      6.11 o 
   3   6   0     1208.60     1269.22     15.82 o 
   4   6   0      970.55      976.55     15.18 o 
   5   6   0     2569.25     2591.66     29.36 o 
   6   6   0      428.98      447.43     13.56 o 
   7   6   0     7481.45     7361.44     69.00 o 
   8   6   0     2573.65     2693.98     39.87 o 
   9   6   0      257.12      265.01     20.27 o 
  10   6   0      203.28      209.94     47.03 o 
  11   6   0      150.87      194.23     36.51 o 
   1   7   0    19408.43    19147.85    148.43 o 
   2   7   0    19113.34    18897.31    176.17 o 
   3   7   0     5448.03     5843.92     75.05 o 
   4   7   0      959.04      969.90     15.27 o 
   5   7   0     1196.93     1121.66     25.43 o 
   6   7   0     7119.22     6878.09     63.58 o 
   7   7   0       27.52       20.37     10.31 o 
   8   7   0     1249.54     1180.43     45.94 o 
   9   7   0     2351.86     2425.50     45.32 o 
  10   7   0        0.93      -12.90     35.54 o 
  11   7   0       83.76       73.09     35.51 o 
   0   8   0       54.20       95.20     11.75 o 
   1   8   0     2503.73     2522.36     22.81 o 
   2   8   0    48058.59    48142.23    363.70 o 
   3   8   0      151.20      240.64     11.57 o 
   4   8   0      310.46      336.90     10.62 o 
   5   8   0     2636.97     2687.34     30.46 o 
   6   8   0      620.46      608.70     16.61 o 
   7   8   0      942.42      889.99     26.18 o 
   8   8   0      291.80      328.77     20.58 o 
   9   8   0      209.95      242.12     21.27 o 
  10   8   0      637.12      704.03    146.76 o 
  11   8   0        7.21       -6.23     32.57 o 
   1   9   0      468.94      485.57     12.20 o 
   2   9   0      401.02      359.07     10.09 o 
   3   9   0    15029.48    14827.82    118.38 o 
   4   9   0     9575.90     9557.70     80.56 o 
   5   9   0     2908.36     2978.30     32.97 o 
   6   9   0       40.16       58.65     10.77 o 
   7   9   0      207.67      209.49     17.30 o 
   8   9   0      393.24      398.25     22.06 o 
   9   9   0       80.66       57.01     23.13 o 
  10   9   0      590.23      625.06     83.18 o 
  11   9   0      463.27      453.59     44.69 o 
   0  10   0      335.45      312.50     14.36 o 
   1  10   0      357.45      402.54      9.88 o 
   2  10   0     1316.47     1477.69     22.54 o 
   3  10   0       73.44      135.95      7.38 o 
   4  10   0      249.52      220.77     12.09 o 
   5  10   0      180.83      195.43     11.24 o 
   6  10   0       22.23       43.37     13.25 o 
   7  10   0     3066.49     2961.99     47.46 o 
   8  10   0      961.36      989.00     30.70 o 
   9  10   0      236.41      259.33     41.25 o 
  10  10   0       76.13       26.61     34.38 o 
  11  10   0      200.91      185.72     84.28 o 
   1  11   0      238.97      268.92     10.28 o 
   2  11   0      932.06     1051.87     15.17 o 
   3  11   0     6071.26     6013.94     53.95 o 
   4  11   0     3839.04     3745.24     38.09 o 
   5  11   0     3467.99     3451.57     42.23 o 
   6  11   0        2.39      -10.63     12.42 o 
   7  11   0       89.24       69.88     16.61 o 
   8  11   0       16.10        9.03     16.84 o 
   9  11   0      471.26      421.54     49.09 o 
  10  11   0      247.80      270.50     39.61 o 
  11  11   0      381.10      433.71     60.40 o 
   0  12   0      678.42      644.26     18.96 o 
   1  12   0      114.71      136.29     10.69 o 
   2  12   0     4118.98     3946.43     35.43 o 
   3  12   0      633.62      610.37     16.04 o 
   4  12   0      418.17      391.48     13.97 o 
   5  12   0     3113.30     2970.40     53.52 o 
   6  12   0       59.26       71.77     14.94 o 
   7  12   0      660.33      722.53     50.22 o 
   8  12   0      560.83      595.96     41.56 o 
   9  12   0        7.31       31.36     24.68 o 
  10  12   0        0.50      -10.31     49.54 o 
   1  13   0     8853.92     8795.95     75.05 o 
   2  13   0     4816.46     4600.39     40.79 o 
   3  13   0       11.36        9.11      6.21 o 
   4  13   0     1525.88     1495.73     25.57 o 
   5  13   0     2937.64     2887.17     48.69 o 
   6  13   0     1570.76     1564.88     46.68 o 
   7  13   0      151.59      150.69     27.69 o 
   8  13   0      745.02      795.27     29.28 o 
   9  13   0      303.27      317.14     29.50 o 
  10  13   0      407.95      394.54     45.42 o 
   0  14   0     4792.95     4544.99     75.63 o 
   1  14   0      137.86      172.54      9.27 o 
   2  14   0       97.26       77.35      7.89 o 
   3  14   0     4252.23     4236.32     51.63 o 
   4  14   0      832.03      862.69     25.38 o 
   5  14   0      465.18      484.29     20.97 o 
   6  14   0       24.99       14.81     15.08 o 
   7  14   0     3203.85     3022.24     60.27 o 
   8  14   0      533.78      526.97     26.28 o 
   9  14   0      336.40      310.76     32.52 o 
  10  14   0      655.12      755.73     52.23 o 
   1  15   0      596.69      638.74     15.62 o 
   2  15   0     1134.02     1173.17     19.70 o 
   3  15   0     5195.05     5118.61     64.11 o 
   4  15   0    10044.11     9980.52    110.18 o 
   5  15   0       21.38       13.17     14.21 o 
   6  15   0      589.92      631.58     48.23 o 
   7  15   0      235.35      220.69     21.44 o 
   8  15   0      616.66      669.00     29.53 o 
   9  15   0       49.13       -2.41     25.20 o 
  10  15   0      607.58      504.81     50.28 o 
   0  16   0      634.08      604.53     22.63 o 
   1  16   0      268.27      271.63     14.05 o 
   2  16   0     1583.95     1581.07     49.65 o 
   3  16   0      492.24      552.12     21.51 o 
   4  16   0     2916.51     2819.51     47.09 o 
   5  16   0      878.99      911.45     29.15 o 
   6  16   0      419.98      412.69     22.97 o 
   7  16   0      191.75      198.04     20.87 o 
   8  16   0      235.04      235.09     24.13 o 
   9  16   0       36.20        3.73     26.16 o 
   1  17   0      134.91      145.97     10.90 o 
   2  17   0      138.65      129.89     14.49 o 
   3  17   0      479.36      501.33     26.12 o 
   4  17   0     2462.26     2465.17     43.21 o 
   5  17   0      288.39      303.71     20.70 o 
   6  17   0      740.29      769.69     34.67 o 
   7  17   0       67.14       92.27     20.85 o 
   8  17   0        6.96        2.63     21.44 o 
   9  17   0       24.12       59.12     27.85 o 
   0  18   0     2897.47     3134.51     52.43 o 
   1  18   0      155.32      197.46     13.81 o 
   2  18   0      613.71      584.59     21.24 o 
   3  18   0      402.82      386.26     20.14 o 
   4  18   0      326.42      315.53     23.36 o 
   5  18   0       32.89       61.79     17.41 o 
   6  18   0     1309.88     1250.57     35.96 o 
   7  18   0      254.98      243.81     29.03 o 
   8  18   0       67.14       40.77     22.78 o 
   9  18   0        6.41        4.62     27.92 o 
   1  19   0      631.49      617.17     22.07 o 
   2  19   0      142.91      135.02     19.82 o 
   3  19   0      172.38      199.14     18.12 o 
   4  19   0        0.03       14.56     15.94 o 
   5  19   0      148.61      112.99     19.01 o 
   6  19   0     1505.17     1464.44     39.70 o 
   7  19   0      480.29      462.94     31.72 o 
   8  19   0       37.29       50.63     23.66 o 
   0  20   0     2395.23     2364.32     58.45 o 
   1  20   0     3147.37     3057.10     49.10 o 
   2  20   0      154.99      144.94     17.07 o 
   3  20   0      393.55      400.82     21.92 o 
   4  20   0      276.99      218.70     20.53 o 
   5  20   0        4.29        4.59     19.03 o 
   6  20   0       86.18       84.53     21.77 o 
   7  20   0     1669.62     1695.92     43.67 o 
   8  20   0      293.73      306.45     29.34 o 
   1  21   0     2622.41     2558.75     69.02 o 
   2  21   0       10.76       27.87     16.12 o 
   3  21   0      886.35      854.51     29.25 o 
   4  21   0      842.80      857.18     34.95 o 
   5  21   0        0.99        5.85     19.39 o 
   6  21   0       26.37       47.77     21.30 o 
   7  21   0      338.64      299.25     27.09 o 
   8  21   0      184.59      193.64     28.10 o 
   0  22   0      208.31      196.57     38.86 o 
   1  22   0      800.82      845.53     33.35 o 
   2  22   0      521.35      592.31     25.08 o 
   3  22   0        8.11       17.51     17.69 o 
   4  22   0        5.60       38.36     18.83 o 
   5  22   0     1902.48     1863.98     45.47 o 
   6  22   0      233.15      284.81     43.41 o 
   7  22   0       23.89       17.52     23.38 o 
   1  23   0      206.75      221.36     31.72 o 
   2  23   0        0.05       14.96     21.30 o 
   3  23   0        5.95       22.71     18.40 o 
   4  23   0      244.33      237.17     22.82 o 
   5  23   0      131.40      126.86     31.06 o 
   6  23   0      347.43      434.17     40.92 o 
   0  24   0      226.47      277.77     48.84 o 
   1  24   0      451.54      412.83     47.10 o 
   2  24   0      100.79       45.74     32.51 o 
   3  24   0       11.57       12.85     24.39 o 
   4  24   0       21.42       18.38     21.18 o 
   5  24   0      106.26       99.56     23.30 o 
   6  24   0      315.86      316.09     29.16 o 
   1  25   0       41.19      140.19     36.01 o 
   2  25   0        2.04       16.64     38.66 o 
   3  25   0       34.37       23.10     25.94 o 
   4  25   0       24.77       20.42     21.66 o 
   5  25   0       16.26      -12.17     34.08 o 
   0  26   0      414.87      400.84     57.48 o 
   1  26   0      501.19      518.82     99.16 o 
   2  26   0        3.39       27.82     30.62 o 
   3  26   0        3.50      -31.87     24.12 o 
   4  26   0       25.72        5.18     27.20 o 
   1  27   0      133.20      107.48     32.81 o 
   2  27   0      337.71      395.91     41.07 o 
   3  27   0        0.46      -28.34     32.29 o 
   0  28   0        0.09      -29.14     43.35 o 
   1  28   0      136.32       52.36     36.93 o 
 -12   1   1        4.61       42.02     61.27 o 
 -11   1   1      133.12      108.63     31.78 o 
 -10   1   1      474.07      505.48     26.72 o 
  -9   1   1      583.46      563.55     32.71 o 
  -8   1   1        3.88       16.93     14.67 o 
  -7   1   1      293.73      312.70     15.00 o 
  -6   1   1     7903.54     8227.22     72.98 o 
  -5   1   1     2163.85     2179.32     25.54 o 
  -4   1   1     3533.85     3402.92     32.83 o 
  -3   1   1    11004.38    11084.52     87.95 o 
  -2   1   1    27440.00    27248.97    301.06 o 
  -1   1   1     3070.39     3037.96     33.98 o 
   0   1   1     8591.34     9071.25    122.79 o 
   1   1   1    15455.85    15866.63    149.89 o 
   2   1   1     1558.45     1587.92     16.11 o 
   3   1   1     3139.53     3253.11     30.21 o 
   4   1   1      788.34      800.66     13.92 o 
   5   1   1     7067.59     7133.22     63.14 o 
   6   1   1       10.10        7.15      8.07 o 
   7   1   1      147.99      154.77     11.68 o 
   8   1   1     2617.26     2501.45     34.68 o 
   9   1   1      303.22      309.57     16.61 o 
  10   1   1      192.68      167.81     24.55 o 
  11   1   1       93.46      100.70     46.16 o 
 -12   2   1        1.78       -2.82     36.11 o 
 -11   2   1        5.17      -32.46     21.64 o 
 -10   2   1      290.58      304.33     39.12 o 
  -9   2   1      582.84      577.54     26.33 o 
  -8   2   1     3434.56     3242.90     51.08 o 
  -7   2   1     1039.90     1053.84     20.76 o 
  -6   2   1     6275.37     6687.77     66.05 o 
  -5   2   1      410.61      500.25     15.13 o 
  -4   2   1     5089.11     5082.22     49.50 o 
  -3   2   1     6992.52     7136.73     63.96 o 
  -2   2   1     1494.96     1560.76     25.75 o 
  -1   2   1    15455.72    15628.70    148.14 o 
   0   2   1    10028.15    10554.24     99.11 o 
   1   2   1     1165.11     1207.62     13.78 o 
   2   2   1     2674.15     2614.06     26.33 o 
   3   2   1     2710.18     2896.42     31.59 o 
   4   2   1     3866.58     3996.96     38.64 o 
   5   2   1     2070.37     2208.60     26.44 o 
   6   2   1     6107.29     5730.67     63.86 o 
   7   2   1     2115.89     2099.14     32.02 o 
   8   2   1       23.85       20.93     11.52 o 
   9   2   1      727.03      788.01     27.99 o 
  10   2   1       17.67      -15.43     21.41 o 
  11   2   1      553.43      492.56     59.29 o 
 -11   3   1      399.39      430.94     40.54 o 
 -10   3   1        9.41       -9.29     18.80 o 
  -9   3   1      565.91      626.50     26.76 o 
  -8   3   1       35.74       15.27     15.18 o 
  -7   3   1      423.20      435.97     14.76 o 
  -6   3   1     1392.83     1352.85     21.18 o 
  -5   3   1    20963.33    21209.23    167.26 o 
  -4   3   1    11693.03    11548.83     93.58 o 
  -3   3   1      157.13      178.48      7.08 o 
  -2   3   1     4540.62     4447.55     37.58 o 
  -1   3   1     1443.79     1389.56     13.96 o 
   0   3   1     6077.56     6121.13     59.35 o 
   1   3   1      335.52      356.40      7.35 o 
   2   3   1    67067.14    64176.16   1157.40 o 
   3   3   1    27004.59    26465.05    202.78 o 
   4   3   1     5271.19     5483.62     51.32 o 
   5   3   1     2758.16     2808.94     30.78 o 
   6   3   1      148.75      172.44     11.25 o 
   7   3   1     3434.90     3335.67     56.66 o 
   8   3   1      230.00      246.17     21.67 o 
   9   3   1     2528.36     2459.24     44.96 o 
  10   3   1      849.50      882.14     30.58 o 
  11   3   1       41.98       25.57     31.82 o 
 -11   4   1      437.91      468.72     44.65 o 
 -10   4   1      554.66      668.72     29.63 o 
  -9   4   1        0.86        7.32     16.98 o 
  -8   4   1      247.03      272.79     17.66 o 
  -7   4   1      274.46      302.18     23.64 o 
  -6   4   1     3361.66     3205.29     39.56 o 
  -5   4   1     4940.99     5093.87     58.00 o 
  -4   4   1     2908.28     2635.16     27.34 o 
  -3   4   1    27289.89    27266.54    208.81 o 
  -2   4   1     1755.46     1945.40     19.41 o 
  -1   4   1     4675.08     4775.25     39.53 o 
   0   4   1      136.36      170.04      4.99 o 
   1   4   1    15531.26    15762.87    162.50 o 
   2   4   1    25730.13    25521.68    238.29 o 
   3   4   1    12302.29    12433.93    107.74 o 
   4   4   1     9938.85     9916.07     81.87 o 
   5   4   1      227.72      234.15      9.41 o 
   6   4   1      453.27      450.72     19.45 o 
   7   4   1      150.24      160.87     11.46 o 
   8   4   1     2025.01     1988.10     33.97 o 
   9   4   1      479.87      491.27     25.60 o 
  10   4   1       22.40        7.14     18.90 o 
  11   4   1      841.31      833.98     71.08 o 
 -11   5   1       41.32       92.76     37.05 o 
 -10   5   1     1045.41     1126.90     55.33 o 
  -9   5   1      149.89      181.46     20.55 o 
  -8   5   1      116.64      104.20     14.61 o 
  -7   5   1     2544.51     2471.38     32.07 o 
  -6   5   1     2310.85     2267.73     28.60 o 
  -5   5   1      209.11      259.79      9.83 o 
  -4   5   1      789.67      905.94     16.30 o 
  -3   5   1     1300.48     1281.99     16.15 o 
  -2   5   1     1492.63     1538.21     16.77 o 
  -1   5   1    13880.71    14615.08    113.20 o 
   0   5   1    12580.02    12513.44     97.13 o 
   1   5   1     5942.48     5801.49     58.98 o 
   2   5   1    12181.53    12412.21    120.47 o 
   3   5   1      552.80      601.51     15.76 o 
   4   5   1     8391.00     8063.39     68.06 o 
   5   5   1    15966.57    15947.10    128.60 o 
   6   5   1     2054.85     2118.62     27.55 o 
   7   5   1     2558.38     2445.89     32.11 o 
   8   5   1      988.29     1009.71     29.75 o 
   9   5   1       34.99       36.58     16.99 o 
  10   5   1      304.10      298.83     23.97 o 
  11   5   1      202.51      309.34     61.64 o 
 -11   6   1        7.30       33.11     51.76 o 
 -10   6   1      122.23       77.91     32.31 o 
  -9   6   1       42.47       35.86     20.86 o 
  -8   6   1     3199.40     3187.12     45.06 o 
  -7   6   1      874.38      843.39     22.33 o 
  -6   6   1      141.97      154.02     10.08 o 
  -5   6   1       25.50       44.19      7.31 o 
  -4   6   1     2082.71     2184.16     24.70 o 
  -3   6   1     3605.97     3705.89     34.73 o 
  -2   6   1    12938.27    13070.59    103.17 o 
  -1   6   1    39727.69    38980.40    294.60 o 
   0   6   1     5418.76     5409.49     44.94 o 
   1   6   1      369.01      294.29     13.15 o 
   2   6   1     2546.38     2656.82     37.37 o 
   3   6   1       72.13       88.91      7.86 o 
   4   6   1       97.77      115.26      9.60 o 
   5   6   1      481.94      466.54     12.44 o 
   6   6   1     1929.24     1906.59     31.85 o 
   7   6   1      402.68      410.82     35.48 o 
   8   6   1       24.98       17.36     15.54 o 
   9   6   1      149.83      166.37     19.18 o 
  10   6   1       56.32       56.54     19.92 o 
  11   6   1        0.59       21.09     32.60 o 
 -11   7   1       69.61      138.90     39.34 o 
 -10   7   1       44.68       76.93     34.35 o 
  -9   7   1       73.91      108.35     30.33 o 
  -8   7   1      344.44      385.03     18.99 o 
  -7   7   1      187.28      200.90     12.69 o 
  -6   7   1      248.15      246.00     11.72 o 
  -5   7   1      704.05      641.30     15.03 o 
  -4   7   1     5967.51     5970.75     53.45 o 
  -3   7   1     2072.54     1978.05     22.32 o 
  -2   7   1      128.11      126.53      5.84 o 
  -1   7   1      337.75      341.96      8.28 o 
   0   7   1     3382.43     3523.67     29.55 o 
   1   7   1     1783.46     1888.96     24.15 o 
   2   7   1     6809.72     7132.94     84.92 o 
   3   7   1      979.60      918.45     18.93 o 
   4   7   1      113.88      147.70      7.61 o 
   5   7   1      672.81      641.28     14.41 o 
   6   7   1      322.96      329.14     15.23 o 
   7   7   1      463.84      486.24     20.73 o 
   8   7   1      882.76      909.40     28.65 o 
   9   7   1      512.65      473.24     28.64 o 
  10   7   1      122.77      174.75     22.32 o 
  11   7   1       66.93       74.63     35.38 o 
 -11   8   1       87.52       99.13     36.18 o 
 -10   8   1        5.53       -7.59     80.33 o 
  -9   8   1     1851.84     1824.10     63.38 o 
  -8   8   1      961.91      986.68     34.45 o 
  -7   8   1     1645.21     1622.13     26.58 o 
  -6   8   1      452.66      472.60     17.81 o 
  -5   8   1      390.24      396.68     12.26 o 
  -4   8   1     2154.11     2350.21     26.86 o 
  -3   8   1     1853.76     2048.78     23.37 o 
  -2   8   1      688.98      661.51     11.76 o 
  -1   8   1    18093.10    17722.83    138.09 o 
   0   8   1    12321.36    12342.26     91.14 o 
   1   8   1        5.49       10.71      4.90 o 
   2   8   1     2287.63     2309.89     30.86 o 
   3   8   1     2621.77     2754.75     60.13 o 
   4   8   1        6.25        5.56      5.35 o 
   5   8   1     2982.65     3022.07     32.57 o 
   6   8   1     5573.21     5322.13     66.12 o 
   7   8   1     3964.09     3896.06     55.65 o 
   8   8   1      444.61      466.50     22.88 o 
   9   8   1       84.82      120.10     19.34 o 
  10   8   1      143.10      173.06     22.46 o 
  11   8   1       17.61        5.25     35.67 o 
 -11   9   1       46.51       37.68     37.96 o 
 -10   9   1      210.97      214.46     38.59 o 
  -9   9   1      405.92      426.63     38.27 o 
  -8   9   1       67.60       55.00     27.15 o 
  -7   9   1      544.15      585.03     17.34 o 
  -6   9   1       40.51       57.10      9.78 o 
  -5   9   1     5048.38     5047.92     49.03 o 
  -4   9   1    11280.79    11588.58     96.23 o 
  -3   9   1       63.91       42.70      6.33 o 
  -2   9   1     5833.22     5892.29     51.65 o 
  -1   9   1      386.90      432.62     10.35 o 
   0   9   1    10662.08    10788.50     81.06 o 
   1   9   1     2917.84     3175.18     29.96 o 
   2   9   1     2408.83     2435.59     31.24 o 
   3   9   1     5218.59     5235.86     60.17 o 
   4   9   1      843.45      789.91     16.10 o 
   5   9   1     1070.82     1075.34     29.97 o 
   6   9   1       39.06       36.47     13.21 o 
   7   9   1     1036.65      966.06     28.38 o 
   8   9   1      222.03      203.61     18.96 o 
   9   9   1       27.45       -1.87     19.35 o 
  10   9   1     1095.74     1182.10     37.52 o 
  11   9   1       43.01       40.12     36.03 o 
 -11  10   1      265.53      333.28     46.73 o 
 -10  10   1      626.86      813.19     50.48 o 
  -9  10   1      750.18      803.33     46.75 o 
  -8  10   1        1.95      -22.65     18.59 o 
  -7  10   1     1393.22     1413.04     28.68 o 
  -6  10   1     6914.52     6766.89     64.21 o 
  -5  10   1     1075.03     1081.94     19.50 o 
  -4  10   1     2487.94     2385.57     28.18 o 
  -3  10   1     6965.56     6678.37     58.97 o 
  -2  10   1      246.41      227.58      9.63 o 
  -1  10   1       99.91       85.57      6.40 o 
   0  10   1     3652.87     3697.39     32.65 o 
   1  10   1     7454.06     7324.00     61.64 o 
   2  10   1     3190.39     2865.44     32.58 o 
   3  10   1      132.98      119.67      6.21 o 
   4  10   1     9738.61     9696.34    103.49 o 
   5  10   1     6996.43     7033.37     81.45 o 
   6  10   1        2.26        5.39     12.67 o 
   7  10   1      590.67      577.28     23.32 o 
   8  10   1      863.84      897.21     34.89 o 
   9  10   1     1726.63     1762.97     41.55 o 
  10  10   1       22.18       27.31     28.34 o 
  11  10   1     1002.04      966.36     60.46 o 
 -11  11   1      115.59      131.77     39.77 o 
 -10  11   1       11.51      -20.89     33.02 o 
  -9  11   1      225.08      249.57     87.23 o 
  -8  11   1        7.78       -2.77     20.11 o 
  -7  11   1     6045.90     6238.70     78.39 o 
  -6  11   1       57.84       52.04     12.45 o 
  -5  11   1      523.04      533.31     15.19 o 
  -4  11   1     2386.47     2329.16     28.33 o 
  -3  11   1      378.18      357.08     10.95 o 
  -2  11   1     4222.89     4270.35     40.91 o 
  -1  11   1      105.06      132.67      8.01 o 
   0  11   1     2924.18     2776.37     26.92 o 
   1  11   1     5740.75     5844.60     51.35 o 
   2  11   1     3214.23     3371.59     37.61 o 
   3  11   1      427.94      377.51     11.57 o 
   4  11   1      331.60      320.09     15.69 o 
   5  11   1     4269.86     4141.75     60.05 o 
   6  11   1     3942.99     3777.85     70.50 o 
   7  11   1     1902.28     1873.23     38.31 o 
   8  11   1        4.28       -2.21     16.50 o 
   9  11   1      347.11      344.18     24.99 o 
  10  11   1      611.69      590.29     30.73 o 
  11  11   1        3.11      -47.15     50.08 o 
 -10  12   1      114.65      106.50     39.60 o 
  -9  12   1      424.66      520.26     42.48 o 
  -8  12   1     3210.70     3191.13     62.85 o 
  -7  12   1      497.88      560.15     23.32 o 
  -6  12   1       51.27       51.79     14.49 o 
  -5  12   1        4.74       -3.87      9.21 o 
  -4  12   1      511.97      512.99     14.42 o 
  -3  12   1      886.77      916.42     22.27 o 
  -2  12   1     8153.25     8180.30     70.65 o 
  -1  12   1    18976.93    18750.89    138.22 o 
   0  12   1     8231.72     8066.26     68.89 o 
   1  12   1      764.07      904.45     14.90 o 
   2  12   1     1065.82     1179.93     19.93 o 
   3  12   1     1897.41     1826.84     33.48 o 
   4  12   1      712.02      724.66     22.26 o 
   5  12   1     2855.69     2870.81     44.97 o 
   6  12   1     8433.69     8233.19    139.81 o 
   7  12   1      116.13      158.18     31.00 o 
   8  12   1      135.14      102.43     20.21 o 
   9  12   1       80.01      100.97     20.96 o 
  10  12   1      148.20      127.15     24.23 o 
 -10  13   1      461.48      484.24     73.53 o 
  -9  13   1       33.38       71.30     33.47 o 
  -8  13   1      555.48      522.29     30.38 o 
  -7  13   1       54.25       47.07     16.86 o 
  -6  13   1      842.28      835.08     27.14 o 
  -5  13   1      415.33      472.43     17.04 o 
  -4  13   1     1024.98     1076.63     20.12 o 
  -3  13   1       32.76       36.22      7.91 o 
  -2  13   1     1868.34     1874.28     24.49 o 
  -1  13   1        3.52        4.93      6.93 o 
   0  13   1      759.03      742.06     17.46 o 
   1  13   1     4158.97     4122.53     43.69 o 
   2  13   1      131.18      140.45      7.40 o 
   3  13   1      302.09      309.71     15.12 o 
   4  13   1      282.46      291.57     16.67 o 
   5  13   1      433.01      440.23     19.84 o 
   6  13   1      747.38      778.57     26.96 o 
   7  13   1      382.61      415.60     22.99 o 
   8  13   1      223.52      220.47     21.73 o 
   9  13   1        5.10        1.99     20.79 o 
  10  13   1        1.71       -4.81     22.36 o 
 -10  14   1      370.53      304.06     42.57 o 
  -9  14   1      526.41      529.71     45.35 o 
  -8  14   1      266.56      270.14     26.98 o 
  -7  14   1      272.60      337.01     21.97 o 
  -6  14   1      558.03      546.39     23.15 o 
  -5  14   1      192.43      216.25     16.43 o 
  -4  14   1      144.81      155.43     12.60 o 
  -3  14   1      827.90      793.36     17.37 o 
  -2  14   1     3150.50     3042.75     31.29 o 
  -1  14   1     8393.13     8032.75     65.56 o 
   0  14   1     3064.59     2788.56     31.05 o 
   1  14   1     2062.70     2068.49     31.42 o 
   2  14   1      767.75      730.99     18.12 o 
   3  14   1       64.79       85.71     12.64 o 
   4  14   1      127.15      156.40     15.12 o 
   5  14   1      325.87      291.62     18.99 o 
   6  14   1      643.61      650.60     25.38 o 
   7  14   1      737.82      713.66     28.08 o 
   8  14   1      682.75      730.61     49.73 o 
   9  14   1      233.26      205.09     25.14 o 
  10  14   1       20.69       20.66     24.50 o 
 -10  15   1      310.78      294.77     44.85 o 
  -9  15   1      588.60      578.64     47.30 o 
  -8  15   1       28.09      -14.79     30.80 o 
  -7  15   1      123.39       71.42     26.33 o 
  -6  15   1       31.47       30.02     15.99 o 
  -5  15   1      131.73      128.94     21.91 o 
  -4  15   1        7.03        5.52     11.04 o 
  -3  15   1     3389.83     3323.40     37.49 o 
  -2  15   1      475.84      425.45     15.64 o 
  -1  15   1       95.59      124.41     10.67 o 
   0  15   1      606.85      578.75     14.95 o 
   1  15   1      793.27      786.83     16.41 o 
   2  15   1      716.51      773.78     32.19 o 
   3  15   1       23.33       26.40     12.14 o 
   4  15   1      581.76      530.13     26.62 o 
   5  15   1      463.21      457.68     25.48 o 
   6  15   1        0.07       -6.61     14.70 o 
   7  15   1       85.32       79.09     19.38 o 
   8  15   1      786.28      740.83     30.63 o 
   9  15   1      103.74      101.51     24.14 o 
  10  15   1       24.13        2.42     34.35 o 
  -9  16   1       68.77        8.22     34.35 o 
  -8  16   1       39.91       20.22     27.42 o 
  -7  16   1      652.19      727.40     29.00 o 
  -6  16   1     1161.38     1253.70     40.90 o 
  -5  16   1      337.74      332.58     20.42 o 
  -4  16   1      232.31      221.91     26.65 o 
  -3  16   1     2611.54     2494.58     32.51 o 
  -2  16   1     3055.86     2921.02     31.79 o 
  -1  16   1      374.18      416.21     13.41 o 
   0  16   1      777.93      782.14     17.54 o 
   1  16   1     4561.08     4420.89     66.37 o 
   2  16   1     3000.79     2946.05     67.86 o 
   3  16   1      116.68      123.68     15.11 o 
   4  16   1     4156.00     4129.45     89.89 o 
   5  16   1     1083.26     1102.71     35.34 o 
   6  16   1      218.30      190.15     20.14 o 
   7  16   1       21.11       -7.71     20.47 o 
   8  16   1     1359.54     1357.26     39.15 o 
   9  16   1      957.19     1044.92     57.76 o 
  -9  17   1       17.73       36.62     44.25 o 
  -8  17   1      339.72      334.80     30.60 o 
  -7  17   1      190.16      239.00     22.91 o 
  -6  17   1       14.42        5.98     16.83 o 
  -5  17   1     2187.90     2201.76     42.68 o 
  -4  17   1      794.29      806.26     26.95 o 
  -3  17   1      208.12      229.22     17.39 o 
  -2  17   1     1155.48     1072.52     21.09 o 
  -1  17   1      562.74      575.32     16.29 o 
   0  17   1     1624.74     1650.50     24.81 o 
   1  17   1       92.76      106.42     13.84 o 
   2  17   1     4193.54     4002.95     57.79 o 
   3  17   1     2730.28     2646.92     43.90 o 
   4  17   1      353.72      351.35     22.39 o 
   5  17   1      681.60      724.16     26.93 o 
   6  17   1        3.99       12.53     17.53 o 
   7  17   1       54.55       40.06     19.33 o 
   8  17   1        3.99       28.10     21.98 o 
   9  17   1      522.15      565.69     32.62 o 
  -9  18   1      301.40      324.83     45.55 o 
  -8  18   1     1167.89     1304.61    124.48 o 
  -7  18   1      263.75      233.33     23.79 o 
  -6  18   1      364.27      395.95     43.26 o 
  -5  18   1     1070.51     1048.61     32.16 o 
  -4  18   1      375.42      387.74     21.43 o 
  -3  18   1      118.42      132.30     16.29 o 
  -2  18   1     1806.78     1820.83     31.28 o 
  -1  18   1     2091.41     2079.20     29.46 o 
   0  18   1     1710.35     1617.80     33.81 o 
   1  18   1      214.19      239.32     17.05 o 
   2  18   1      127.70      144.37     15.72 o 
   3  18   1      751.97      713.75     25.03 o 
   4  18   1      315.53      325.21     20.74 o 
   5  18   1      108.55      111.66     19.12 o 
   6  18   1     1763.13     1796.85     42.63 o 
   7  18   1      892.43      920.76     40.23 o 
   8  18   1       17.62       15.60     22.33 o 
   9  18   1        8.97      -26.75     23.23 o 
  -8  19   1       65.84       16.75     44.75 o 
  -7  19   1      749.37      823.27     34.73 o 
  -6  19   1      640.20      638.26     28.23 o 
  -5  19   1       21.51       34.56     18.42 o 
  -4  19   1       70.82       53.90     17.45 o 
  -3  19   1     1492.15     1549.68     35.59 o 
  -2  19   1     3160.07     3194.82     51.33 o 
  -1  19   1        3.07       10.86     10.37 o 
   0  19   1     2101.00     2198.62     60.91 o 
   1  19   1      210.99      233.04     17.44 o 
   2  19   1      332.77      264.60     18.60 o 
   3  19   1        2.65        0.51     15.06 o 
   4  19   1      710.49      652.71     25.96 o 
   5  19   1      710.18      734.31     29.37 o 
   6  19   1       32.10       41.50     20.52 o 
   7  19   1      882.42     1017.00     40.91 o 
   8  19   1      400.95      469.89     30.42 o 
  -8  20   1       39.40       97.15     38.39 o 
  -7  20   1       38.40        7.42     22.38 o 
  -6  20   1        2.70      -16.67     22.66 o 
  -5  20   1       67.93       32.07     30.13 o 
  -4  20   1       87.28       95.48     17.96 o 
  -3  20   1       38.32       26.55     16.27 o 
  -2  20   1     2710.37     2640.96     45.24 o 
  -1  20   1      765.37      788.80     26.05 o 
   0  20   1      546.02      549.87     22.01 o 
   1  20   1      755.71      737.79     25.37 o 
   2  20   1      445.12      479.12     22.33 o 
   3  20   1      707.56      630.16     31.52 o 
   4  20   1      193.18      186.51     20.66 o 
   5  20   1       25.22       18.47     18.13 o 
   6  20   1        9.86      -18.14     20.74 o 
   7  20   1       92.06       79.83     22.67 o 
   8  20   1      323.08      371.52     50.94 o 
  -7  21   1      117.05      119.98     25.41 o 
  -6  21   1       41.03       31.91     20.99 o 
  -5  21   1      786.01      731.67     29.75 o 
  -4  21   1      709.42      798.65     29.34 o 
  -3  21   1      239.47      227.36     20.23 o 
  -2  21   1     1783.74     1788.25     45.10 o 
  -1  21   1      125.39      125.72     26.99 o 
   0  21   1       29.15       34.56     19.49 o 
   1  21   1     2320.51     2224.03     41.58 o 
   2  21   1      307.72      295.70     20.87 o 
   3  21   1      590.49      581.94     26.18 o 
   4  21   1       91.43       71.65     18.85 o 
   5  21   1      124.39      142.82     26.44 o 
   6  21   1      130.32      103.15     23.74 o 
   7  21   1       17.00       12.44     23.47 o 
  -7  22   1       13.48       39.06     24.17 o 
  -6  22   1       18.10       28.97     22.63 o 
  -5  22   1       32.68       15.83     20.33 o 
  -4  22   1      308.74      316.79     24.21 o 
  -3  22   1      122.56      113.35     19.79 o 
  -2  22   1        9.53        0.12     20.25 o 
  -1  22   1        8.66      -35.03     24.54 o 
   0  22   1        1.75        0.98     22.37 o 
   1  22   1      568.98      503.22     23.65 o 
   2  22   1        5.09       22.36     16.87 o 
   3  22   1      118.41       94.67     18.85 o 
   4  22   1       77.73       65.65     20.31 o 
   5  22   1       71.88       64.52     22.43 o 
   6  22   1       43.75       51.01     25.36 o 
   7  22   1       26.37        7.13     23.63 o 
  -6  23   1      184.30      191.84     25.99 o 
  -5  23   1     1335.36     1315.90     45.86 o 
  -4  23   1      793.70      775.31     30.63 o 
  -3  23   1       61.63       78.48     23.13 o 
  -2  23   1      188.69      206.98     42.17 o 
  -1  23   1      292.84      293.60     30.94 o 
   0  23   1        2.30      -23.28     27.03 o 
   1  23   1      249.82      271.90     26.12 o 
   2  23   1      709.73      675.10     27.69 o 
   3  23   1     2099.02     2021.70     51.54 o 
   4  23   1      179.03      215.88     24.32 o 
   5  23   1        5.96       -3.35     21.97 o 
   6  23   1        3.21      -15.77     21.73 o 
  -6  24   1      255.86      299.79     36.89 o 
  -5  24   1      154.40      111.70     24.21 o 
  -4  24   1       14.29       32.77     25.00 o 
  -3  24   1       17.88       12.24     24.33 o 
  -2  24   1       16.23        6.19     52.86 o 
  -1  24   1      527.09      448.92     35.86 o 
   0  24   1       36.25       15.36     44.96 o 
   1  24   1      594.50      616.85     31.88 o 
   2  24   1      257.01      311.97     29.34 o 
   3  24   1      145.21      148.19     31.38 o 
   4  24   1      999.71      996.52     35.80 o 
   5  24   1       12.97       20.87     23.37 o 
   6  24   1      276.20      279.63     30.05 o 
  -5  25   1      150.51      124.07     26.09 o 
  -4  25   1        3.68       13.05     26.64 o 
  -3  25   1      152.76      152.96     33.03 o 
  -2  25   1      402.95      452.92     37.77 o 
  -1  25   1       85.83       96.20     29.49 o 
   0  25   1      414.90      451.69     40.03 o 
   1  25   1      496.44      551.83     45.93 o 
   2  25   1       52.74       60.41     25.71 o 
   3  25   1       53.27       59.90     21.45 o 
   4  25   1      447.16      446.12     41.92 o 
   5  25   1      170.13      215.04     33.57 o 
  -4  26   1       90.11      155.78     35.79 o 
  -3  26   1       59.48       35.77     34.25 o 
  -2  26   1      129.47      214.24     35.57 o 
  -1  26   1       97.14      120.89     31.25 o 
   0  26   1      112.97      115.86     33.13 o 
   1  26   1       22.40       23.41     46.16 o 
   2  26   1      204.42      239.09     30.43 o 
   3  26   1       27.66       29.97     26.01 o 
   4  26   1       26.44       18.10     23.58 o 
  -3  27   1       35.44      -37.37     32.67 o 
  -2  27   1       15.75       36.70     32.91 o 
  -1  27   1      136.92      146.06     41.04 o 
   0  27   1        4.58      -44.94     30.40 o 
   1  27   1       66.74        8.48     31.77 o 
   2  27   1      140.96       82.63     38.22 o 
   3  27   1      167.59      191.82     42.73 o 
   0  28   1       10.94      -41.62     30.94 o 
 -11   0   2      507.90      433.70     43.80 o 
 -10   0   2     1019.29     1148.38     60.33 o 
  -9   0   2     4502.52     4464.62    126.09 o 
  -8   0   2     1955.28     1985.40     58.50 o 
  -7   0   2      413.24      452.33     29.18 o 
  -6   0   2       22.74       -2.18     15.78 o 
  -5   0   2     1524.44     1365.65     37.16 o 
  -4   0   2      486.69      597.38     21.90 o 
  -3   0   2    12440.89    12414.73    175.32 o 
  -2   0   2    42801.30    42326.82    561.17 o 
  -1   0   2    12115.66    12664.93    173.49 o 
   0   0   2     1131.94     1070.08     18.18 o 
   1   0   2     3025.37     3407.37     42.05 o 
   2   0   2     1958.00     2130.30     26.19 o 
   3   0   2    11420.36    12076.44    167.32 o 
   4   0   2      410.09      384.44     25.36 o 
   5   0   2     8965.78     8872.82    108.14 o 
   6   0   2     7453.61     7552.04    107.02 o 
   7   0   2        2.65       17.84     13.95 o 
   8   0   2      541.18      551.07     24.83 o 
   9   0   2      395.29      442.81     26.23 o 
  10   0   2     1800.94     1939.90     87.10 o 
  11   0   2      518.73      514.54     58.56 o 
 -11   1   2       26.80       18.88     22.69 o 
 -10   1   2      420.36      420.58     27.06 o 
  -9   1   2      101.04      131.59     20.62 o 
  -8   1   2     1149.15     1032.42     31.27 o 
  -7   1   2      935.79      886.04     26.89 o 
  -6   1   2     3553.05     3547.89     42.37 o 
  -5   1   2     1270.66     1257.49     18.06 o 
  -4   1   2     1375.11     1426.33     19.90 o 
  -3   1   2     3203.07     3149.61     38.91 o 
  -2   1   2     5931.28     6446.76     67.25 o 
  -1   1   2    48799.99    48841.53    454.90 o 
   0   1   2      319.65      338.21      6.45 o 
   1   1   2      449.69      469.87      7.71 o 
   2   1   2     6121.93     6256.03     45.26 o 
   3   1   2     1575.10     1509.60     21.30 o 
   4   1   2    19399.83    20058.80    157.50 o 
   5   1   2      134.16      105.89      9.89 o 
   6   1   2     2194.18     2147.40     35.32 o 
   7   1   2      998.89      948.06     23.48 o 
   8   1   2      758.79      761.21     20.56 o 
   9   1   2      697.58      789.78     24.22 o 
  10   1   2      301.45      301.67     39.98 o 
  11   1   2      416.48      431.97     37.01 o 
 -11   2   2      189.66      226.98     27.44 o 
 -10   2   2      200.58      248.07     24.78 o 
  -9   2   2       94.36       98.69     20.36 o 
  -8   2   2     1814.95     1841.82     39.06 o 
  -7   2   2     3232.13     3030.42     48.10 o 
  -6   2   2     1777.04     1749.74     26.01 o 
  -5   2   2      189.24      167.30     10.63 o 
  -4   2   2     9828.75     9853.55     80.63 o 
  -3   2   2     1988.51     1954.96     27.85 o 
  -2   2   2    11541.03    11451.56    113.34 o 
  -1   2   2     2583.85     2654.78     23.90 o 
   0   2   2     9216.28     9700.51     76.25 o 
   1   2   2    19990.97    20628.75    157.81 o 
   2   2   2      753.35      807.17      9.86 o 
   3   2   2     7057.53     7033.37     59.10 o 
   4   2   2     5744.14     5865.22     56.82 o 
   5   2   2      224.84      212.11     12.58 o 
   6   2   2      526.86      510.83     18.42 o 
   7   2   2     4125.04     4096.79     44.99 o 
   8   2   2     1816.37     1829.42     42.06 o 
   9   2   2        2.63      -20.23     17.44 o 
  10   2   2      633.88      651.84     32.63 o 
  11   2   2      305.23      259.07     37.02 o 
 -11   3   2       24.43       18.08     23.02 o 
 -10   3   2       56.22       52.42     21.14 o 
  -9   3   2      149.51      148.60     20.54 o 
  -8   3   2        1.63        8.43     15.22 o 
  -7   3   2       69.80       78.22     15.77 o 
  -6   3   2      329.49      316.92     11.27 o 
  -5   3   2     1800.83     1713.82     21.66 o 
  -4   3   2      941.38     1029.18     21.27 o 
  -3   3   2      972.70      941.39     13.34 o 
  -2   3   2        2.58       -0.56      4.23 o 
  -1   3   2    10211.87    10466.71     82.37 o 
   0   3   2        4.68       12.56      3.54 o 
   1   3   2    25983.83    26086.98    198.50 o 
   2   3   2     6396.34     6539.60     47.11 o 
   3   3   2     1120.10     1134.38     14.93 o 
   4   3   2        5.78       24.63      6.00 o 
   5   3   2      769.82      805.90     15.73 o 
   6   3   2        9.78        7.45      9.85 o 
   7   3   2        0.61       15.12     10.85 o 
   8   3   2      350.93      341.29     20.02 o 
   9   3   2       98.80      115.01     18.47 o 
  10   3   2       53.57       89.61     20.90 o 
  11   3   2        5.94       39.85     26.07 o 
 -11   4   2      504.52      494.81     36.81 o 
 -10   4   2       61.64       37.53     22.78 o 
  -9   4   2      772.14      786.72     33.95 o 
  -8   4   2      555.10      544.34     24.20 o 
  -7   4   2     2425.71     2410.53     66.27 o 
  -6   4   2       12.53       30.02      8.07 o 
  -5   4   2       36.23       68.02      8.86 o 
  -4   4   2     1884.82     1836.16     32.55 o 
  -3   4   2     1768.55     1783.25     23.60 o 
  -2   4   2       30.91       38.15      4.80 o 
  -1   4   2    17925.10    18231.16    140.57 o 
   0   4   2     9172.78     9133.75     72.59 o 
   1   4   2    14229.24    14464.76    112.47 o 
   2   4   2      421.28      449.28     11.91 o 
   3   4   2    19655.94    20409.80    167.85 o 
   4   4   2     2544.65     2395.76     28.36 o 
   5   4   2     1999.97     2010.83     27.55 o 
   6   4   2      242.14      252.43     12.25 o 
   7   4   2     2709.03     2696.17     38.07 o 
   8   4   2      333.19      404.20     21.03 o 
   9   4   2      266.55      312.39     21.62 o 
  10   4   2      624.47      608.65     28.82 o 
  11   4   2        7.22       45.24     34.78 o 
 -11   5   2       60.42       70.40     38.39 o 
 -10   5   2        3.43       13.52     19.72 o 
  -9   5   2       72.07       33.42     27.90 o 
  -8   5   2      538.95      527.63     35.83 o 
  -7   5   2        1.53       -4.37     13.53 o 
  -6   5   2     3424.83     3469.75     38.49 o 
  -5   5   2     7877.87     7421.48     65.29 o 
  -4   5   2     2625.84     2775.14     28.95 o 
  -3   5   2      286.54      268.59      8.02 o 
  -2   5   2       27.79       37.98      4.46 o 
  -1   5   2     2190.04     2404.85     23.44 o 
   0   5   2        4.76       10.33      3.53 o 
   1   5   2    12547.41    12530.62     99.57 o 
   2   5   2     5030.00     4945.86     54.30 o 
   3   5   2       19.11       25.51      5.49 o 
   4   5   2       17.06       25.23      6.37 o 
   5   5   2      910.27      860.50     16.17 o 
   6   5   2      157.99      186.91     13.22 o 
   7   5   2        5.72        7.38     12.59 o 
   8   5   2     1941.85     1918.65     38.91 o 
   9   5   2     1789.11     1774.71     39.44 o 
  10   5   2      123.18      114.27     21.42 o 
  11   5   2       10.56       -9.08     21.78 o 
 -11   6   2       46.16        9.61     33.91 o 
 -10   6   2      635.44      681.66     37.05 o 
  -9   6   2      774.59      846.10     38.83 o 
  -8   6   2      999.79     1015.56     31.61 o 
  -7   6   2      872.53      893.96     27.53 o 
  -6   6   2      316.22      333.22     20.71 o 
  -5   6   2      543.72      558.87     14.13 o 
  -4   6   2      192.71      207.52      8.47 o 
  -3   6   2     4038.30     3991.00     37.50 o 
  -2   6   2    24490.59    24499.74    241.45 o 
  -1   6   2     6105.85     6125.76     51.73 o 
   0   6   2      759.13      761.54     12.93 o 
   1   6   2     2368.34     2454.28     28.02 o 
   2   6   2    14352.12    14336.89    148.29 o 
   3   6   2     1554.20     1399.70     23.91 o 
   4   6   2      716.57      729.21     21.81 o 
   5   6   2     4256.54     4144.32     40.92 o 
   6   6   2     4106.45     3977.71     66.46 o 
   7   6   2      110.65      106.01     15.18 o 
   8   6   2       21.88       28.01     15.88 o 
   9   6   2       17.39       47.84     17.89 o 
  10   6   2      166.41      179.21     23.04 o 
  11   6   2      311.37      329.97     27.97 o 
 -11   7   2      764.99      720.54     52.21 o 
 -10   7   2      943.09      942.70     54.56 o 
  -9   7   2       99.74       93.65     19.78 o 
  -8   7   2     1441.64     1530.53     57.86 o 
  -7   7   2     2552.57     2538.35     47.23 o 
  -6   7   2        0.06      -12.31      8.21 o 
  -5   7   2      137.39      152.11      9.25 o 
  -4   7   2     5403.20     5228.08     48.38 o 
  -3   7   2    17064.34    17527.87    138.66 o 
  -2   7   2      495.99      474.29     10.72 o 
  -1   7   2    14862.27    15178.08    119.51 o 
   0   7   2    12750.49    12792.56    101.43 o 
   1   7   2     1049.15     1076.66     17.20 o 
   2   7   2     1057.12     1044.66     19.50 o 
   3   7   2      294.68      249.54     11.71 o 
   4   7   2    20779.59    20407.13    176.46 o 
   5   7   2       10.90       26.74     10.57 o 
   6   7   2     3932.61     3714.19     52.01 o 
   7   7   2     1088.60     1049.15     40.48 o 
   8   7   2      204.10      238.98     20.30 o 
   9   7   2      351.77      372.71     24.29 o 
  10   7   2      416.56      435.77     27.43 o 
  11   7   2      959.92      984.67     58.78 o 
 -11   8   2      426.19      435.23     47.33 o 
 -10   8   2        0.88      -28.23     30.47 o 
  -9   8   2      171.02      117.06     27.81 o 
  -8   8   2      241.32      262.38     20.79 o 
  -7   8   2     2420.18     2384.77     43.03 o 
  -6   8   2      737.42      778.16     18.32 o 
  -5   8   2     4513.78     4498.03     44.90 o 
  -4   8   2     3237.73     3010.62     32.21 o 
  -3   8   2     3324.69     3502.79     37.36 o 
  -2   8   2      927.61      844.90     14.15 o 
  -1   8   2     1119.92     1157.93     23.24 o 
   0   8   2     7124.96     7168.73     60.30 o 
   1   8   2     5828.38     5844.10     81.45 o 
   2   8   2        8.58       -0.28      6.75 o 
   3   8   2     3882.45     3846.83     48.05 o 
   4   8   2     2250.52     2307.52     35.60 o 
   5   8   2     4787.47     4626.96     58.98 o 
   6   8   2      166.84      138.90     15.33 o 
   7   8   2     2409.37     2387.34     42.46 o 
   8   8   2     5283.43     5298.20     72.13 o 
   9   8   2       68.90       85.51     20.14 o 
  10   8   2      794.93      811.53     33.50 o 
  11   8   2        1.07       13.51     23.15 o 
 -11   9   2      136.23      106.85     41.77 o 
 -10   9   2       59.07       67.06     33.89 o 
  -9   9   2      386.02      387.14     38.22 o 
  -8   9   2      847.44      852.59     29.36 o 
  -7   9   2      993.85     1077.06     30.99 o 
  -6   9   2     3154.06     3085.12     40.79 o 
  -5   9   2     3736.04     3533.95     38.26 o 
  -4   9   2     4743.51     4677.01     45.38 o 
  -3   9   2      271.14      297.16      9.80 o 
  -2   9   2     1392.47     1515.48     19.83 o 
  -1   9   2      308.66      345.68     11.27 o 
   0   9   2      130.15      120.65      6.58 o 
   1   9   2    18052.92    18580.70    135.61 o 
   2   9   2     5662.22     4937.65     56.87 o 
   3   9   2     4296.54     4224.19     52.00 o 
   4   9   2     1733.64     1685.30     51.09 o 
   5   9   2       17.82       22.51     11.51 o 
   6   9   2     2304.14     2253.19     40.03 o 
   7   9   2      872.86      888.97     42.13 o 
   8   9   2      292.16      273.41     27.77 o 
   9   9   2      521.35      516.73     27.12 o 
  10   9   2      142.41      174.31     31.58 o 
  11   9   2      112.91      134.84     25.85 o 
 -11  10   2        8.32      -10.86     37.37 o 
 -10  10   2       75.63      106.06     34.96 o 
  -9  10   2      401.05      439.64     46.26 o 
  -8  10   2       10.74        9.86     20.86 o 
  -7  10   2        2.05       10.13     14.87 o 
  -6  10   2        3.44       23.05      9.95 o 
  -5  10   2       20.60       26.72      8.89 o 
  -4  10   2        5.60        8.37      7.70 o 
  -3  10   2     1546.99     1654.42     23.89 o 
  -2  10   2      802.91      800.53     15.11 o 
  -1  10   2      194.52      244.41      8.74 o 
   0  10   2      543.13      549.20     11.16 o 
   1  10   2      402.86      382.88      9.39 o 
   2  10   2       68.69      124.29     10.47 o 
   3  10   2     1520.23     1557.07     28.22 o 
   4  10   2      386.88      386.99     16.66 o 
   5  10   2      587.67      567.48     23.21 o 
   6  10   2       97.57      122.24     15.44 o 
   7  10   2       81.63       87.24     23.39 o 
   8  10   2      102.84      110.06     19.43 o 
   9  10   2       89.31      107.83     21.02 o 
  10  10   2      294.39      292.10     34.13 o 
  11  10   2       18.59       40.90     24.71 o 
 -10  11   2        6.78       -4.16     59.93 o 
  -9  11   2      309.56      343.69     41.37 o 
  -8  11   2       32.73       10.15     28.02 o 
  -7  11   2     1537.18     1467.41     55.85 o 
  -6  11   2     2050.99     2045.38     29.92 o 
  -5  11   2     1391.58     1356.65     23.09 o 
  -4  11   2      548.39      526.81     14.49 o 
  -3  11   2     3586.67     3576.60     37.38 o 
  -2  11   2     2581.87     2769.74     30.69 o 
  -1  11   2      509.23      527.09     13.22 o 
   0  11   2     2788.50     2827.33     28.10 o 
   1  11   2     3095.15     2897.42     28.06 o 
   2  11   2    11468.48    10765.71    111.72 o 
   3  11   2     7292.51     7182.63     80.91 o 
   4  11   2     1001.36     1004.01     24.85 o 
   5  11   2       31.39       29.01     12.15 o 
   6  11   2      919.53      859.89     28.07 o 
   7  11   2       89.17       77.49     16.35 o 
   8  11   2      525.63      495.01     25.34 o 
   9  11   2      409.24      443.86     26.83 o 
  10  11   2      456.23      455.14     30.12 o 
 -10  12   2        7.23       55.77     36.89 o 
  -9  12   2      744.88      890.73     52.00 o 
  -8  12   2      148.94      142.57     36.38 o 
  -7  12   2     1452.18     1536.13     43.81 o 
  -6  12   2     1006.73      995.40     21.99 o 
  -5  12   2       11.20       10.17      9.64 o 
  -4  12   2     1938.29     2064.06     28.03 o 
  -3  12   2        4.19       -1.29      7.72 o 
  -2  12   2     1857.03     1928.22     25.05 o 
  -1  12   2       91.43       98.63      8.11 o 
   0  12   2      399.44      409.83     10.62 o 
   1  12   2      937.68      900.69     15.27 o 
   2  12   2      804.19      723.45     20.38 o 
   3  12   2     2587.02     2436.74     37.88 o 
   4  12   2      471.69      471.83     19.39 o 
   5  12   2     3061.31     3011.72     46.78 o 
   6  12   2      221.80      209.58     18.35 o 
   7  12   2       61.69       58.85     17.30 o 
   8  12   2       39.24       49.39     19.74 o 
   9  12   2       38.97       14.69     20.88 o 
  10  12   2      633.22      685.95     32.84 o 
 -10  13   2      333.43      446.10     47.77 o 
  -9  13   2       31.11       10.86     34.27 o 
  -8  13   2     1452.93     1433.44     58.34 o 
  -7  13   2      468.51      512.79     40.36 o 
  -6  13   2       80.33       56.49     13.34 o 
  -5  13   2      603.64      608.59     17.40 o 
  -4  13   2     4926.89     5019.18     70.20 o 
  -3  13   2     6274.67     6229.89     58.67 o 
  -2  13   2       34.53       14.16      8.05 o 
  -1  13   2     3469.90     3313.94     39.29 o 
   0  13   2     4161.22     4268.12     39.27 o 
   1  13   2       75.96       74.18      7.31 o 
   2  13   2       32.83       26.37     10.38 o 
   3  13   2     1526.79     1436.63     41.63 o 
   4  13   2     4262.77     4001.17     55.08 o 
   5  13   2     2945.26     2850.10     46.49 o 
   6  13   2     1757.71     1726.75     39.70 o 
   7  13   2     3314.55     3102.43     52.24 o 
   8  13   2       40.12       42.46     19.16 o 
   9  13   2       31.29       38.98     21.94 o 
  10  13   2       79.65       84.40     24.96 o 
 -10  14   2        5.13      -10.72     39.06 o 
  -9  14   2      644.62      595.80     61.03 o 
  -8  14   2      318.69      304.20     96.51 o 
  -7  14   2       23.56        5.05     27.54 o 
  -6  14   2       10.13      -13.34     13.48 o 
  -5  14   2      600.32      602.74     19.62 o 
  -4  14   2     1603.60     1522.51     24.92 o 
  -3  14   2       15.63       26.12      9.27 o 
  -2  14   2     3738.56     3719.73     39.87 o 
  -1  14   2     3163.99     3074.77     32.07 o 
   0  14   2     4998.76     4945.10     44.75 o 
   1  14   2      747.78      693.11     28.26 o 
   2  14   2       69.50       69.27     12.02 o 
   3  14   2      660.64      599.67     25.84 o 
   4  14   2      726.82      740.32     31.46 o 
   5  14   2     2325.36     2223.70     41.86 o 
   6  14   2      288.06      320.48     21.50 o 
   7  14   2      106.44      118.89     21.12 o 
   8  14   2      488.58      502.22     28.06 o 
   9  14   2       23.51        5.31     22.52 o 
  10  14   2       78.96       38.27     26.20 o 
  -9  15   2       26.36       39.78     35.70 o 
  -8  15   2        0.60      -23.12     30.55 o 
  -7  15   2        9.26       12.74     28.82 o 
  -6  15   2     4392.49     4380.99     62.79 o 
  -5  15   2     3836.64     3866.02     53.62 o 
  -4  15   2      339.99      346.07     14.52 o 
  -3  15   2       31.93       19.40      9.56 o 
  -2  15   2      420.74      409.43     13.91 o 
  -1  15   2     1910.47     1913.28     24.71 o 
   0  15   2      167.20      186.08     15.01 o 
   1  15   2     4083.02     4015.53     53.00 o 
   2  15   2     5719.79     5470.12     67.52 o 
   3  15   2      347.46      342.28     19.02 o 
   4  15   2      448.14      438.60     28.09 o 
   5  15   2      503.65      481.33     40.35 o 
   6  15   2     1626.66     1445.99     36.49 o 
   7  15   2       12.22       38.61     18.70 o 
   8  15   2      460.15      493.34     51.64 o 
   9  15   2      999.43      998.68     42.07 o 
  -9  16   2        0.60       17.20     36.10 o 
  -8  16   2       16.79      -41.20     33.93 o 
  -7  16   2      949.73      926.13     83.78 o 
  -6  16   2      679.56      670.15     29.37 o 
  -5  16   2        2.27        5.64     15.12 o 
  -4  16   2     1169.01     1158.63     26.11 o 
  -3  16   2        7.85        9.55     10.09 o 
  -2  16   2       72.05       84.27      9.54 o 
  -1  16   2        4.95       18.43      8.77 o 
   0  16   2     3609.15     3688.24     44.64 o 
   1  16   2      296.58      289.50     16.41 o 
   2  16   2      261.25      288.23     17.06 o 
   3  16   2     1213.71     1278.95     45.49 o 
   4  16   2      434.18      468.52     21.65 o 
   5  16   2        0.66      -10.25     14.59 o 
   6  16   2        7.20       45.93     18.99 o 
   7  16   2      735.60      675.68     30.70 o 
   8  16   2        3.09      -21.97     21.38 o 
   9  16   2      214.47      212.69     27.49 o 
  -9  17   2        0.63        6.77     47.90 o 
  -8  17   2      513.79      513.28     45.59 o 
  -7  17   2      334.09      304.72     36.74 o 
  -6  17   2      388.50      404.25     24.62 o 
  -5  17   2      900.77      890.28     29.49 o 
  -4  17   2      215.78      225.40     15.77 o 
  -3  17   2      731.03      731.76     19.58 o 
  -2  17   2        1.27        3.63      9.32 o 
  -1  17   2      557.77      603.36     15.80 o 
   0  17   2      284.26      326.07     23.31 o 
   1  17   2     1385.55     1223.54     29.19 o 
   2  17   2      714.90      698.99     23.65 o 
   3  17   2     1437.28     1404.98     33.03 o 
   4  17   2     1351.87     1416.20     35.03 o 
   5  17   2      496.44      517.47     29.14 o 
   6  17   2       20.53       -8.64     18.63 o 
   7  17   2       52.87       88.21     21.98 o 
   8  17   2        7.36       -2.70     22.08 o 
   9  17   2       18.63       -1.60     25.31 o 
  -8  18   2      342.35      379.87     91.62 o 
  -7  18   2      376.19      424.92     43.55 o 
  -6  18   2      284.65      294.08     22.49 o 
  -5  18   2       15.19        9.67     16.68 o 
  -4  18   2      364.40      379.89     20.91 o 
  -3  18   2       37.10       46.48     12.32 o 
  -2  18   2      282.62      306.43     13.63 o 
  -1  18   2     1015.67     1073.42     22.86 o 
   0  18   2     3040.30     2922.98     45.38 o 
   1  18   2      545.22      533.69     21.24 o 
   2  18   2      149.29      153.05     17.07 o 
   3  18   2      556.37      492.54     22.74 o 
   4  18   2      724.24      693.41     26.12 o 
   5  18   2      975.58      922.23     31.49 o 
   6  18   2        5.33       -9.46     18.43 o 
   7  18   2       82.94       40.35     21.02 o 
   8  18   2       31.29        9.98     22.46 o 
  -8  19   2      959.33     1032.33     57.28 o 
  -7  19   2       51.58       45.31     68.14 o 
  -6  19   2       52.58       49.23     19.40 o 
  -5  19   2        8.34        5.38     17.06 o 
  -4  19   2      230.19      257.26     20.91 o 
  -3  19   2      857.69      857.55     22.41 o 
  -2  19   2       38.83       51.97     11.19 o 
  -1  19   2       20.50       18.57     30.65 o 
   0  19   2     1727.80     1594.80     34.59 o 
   1  19   2        0.66        5.32     14.12 o 
   2  19   2        2.55        6.00     16.46 o 
   3  19   2      782.19      804.19     30.10 o 
   4  19   2      626.13      625.88     26.37 o 
   5  19   2     1168.63     1052.80     74.10 o 
   6  19   2       80.49       95.01     22.10 o 
   7  19   2      121.82      134.18     24.35 o 
   8  19   2       25.23       25.76     24.26 o 
  -8  20   2      474.73      542.70     52.30 o 
  -7  20   2        1.01      -40.26     32.13 o 
  -6  20   2      160.68      207.57     23.42 o 
  -5  20   2      293.31      293.73     23.21 o 
  -4  20   2       10.67        7.68     17.48 o 
  -3  20   2      621.30      761.15     34.03 o 
  -2  20   2     2260.91     2328.76     38.04 o 
  -1  20   2     2086.48     1987.76     47.35 o 
   0  20   2      114.19      123.88     16.94 o 
   1  20   2       27.05        1.43     14.82 o 
   2  20   2       20.04       27.01     17.39 o 
   3  20   2      429.96      427.87     24.15 o 
   4  20   2      247.53      287.68     34.09 o 
   5  20   2     2661.27     2655.21     51.07 o 
   6  20   2      983.45     1070.07     36.09 o 
   7  20   2       22.05       45.57     24.53 o 
   8  20   2        4.76       -5.92     24.97 o 
  -7  21   2      238.16      292.99     41.62 o 
  -6  21   2      266.58      296.43     26.19 o 
  -5  21   2      381.45      403.34     26.04 o 
  -4  21   2       30.72       46.70     18.54 o 
  -3  21   2      566.15      601.43     29.64 o 
  -2  21   2      343.33      412.14     25.98 o 
  -1  21   2       19.45       16.47     15.80 o 
   0  21   2       62.66       75.96     16.45 o 
   1  21   2       38.95       33.75     15.96 o 
   2  21   2      431.97      393.06     23.51 o 
   3  21   2      107.96       73.61     18.26 o 
   4  21   2       55.64       76.37     20.56 o 
   5  21   2        9.33       -8.76     20.03 o 
   6  21   2      408.97      494.39     30.15 o 
   7  21   2      264.64      250.94     32.76 o 
  -7  22   2      738.29      922.50     60.60 o 
  -6  22   2      577.32      544.37     36.05 o 
  -5  22   2      294.29      271.55     24.00 o 
  -4  22   2      433.46      442.54     31.82 o 
  -3  22   2     1333.29     1278.11     42.17 o 
  -2  22   2      523.39      584.04     36.64 o 
  -1  22   2      346.81      396.12     26.62 o 
   0  22   2     2791.45     2835.06     48.62 o 
   1  22   2      109.66      130.66     19.34 o 
   2  22   2       98.59       92.06     19.13 o 
   3  22   2     1152.26     1080.88     34.50 o 
   4  22   2       43.11       35.07     19.34 o 
   5  22   2       33.48       51.85     22.18 o 
   6  22   2      462.00      441.28     47.05 o 
   7  22   2      195.71      247.27     38.85 o 
  -6  23   2       15.72        8.40     26.58 o 
  -5  23   2        3.47       20.61     21.66 o 
  -4  23   2        2.96        7.43     23.90 o 
  -3  23   2       14.52        6.90     28.43 o 
  -2  23   2      184.62       97.18     27.35 o 
  -1  23   2      249.46      260.27     30.43 o 
   0  23   2      185.21      211.45     31.33 o 
   1  23   2      180.86      255.68     30.00 o 
   2  23   2       70.93       60.83     20.33 o 
   3  23   2        6.10        7.00     20.11 o 
   4  23   2      536.69      581.61     31.49 o 
   5  23   2      146.64      174.94     27.26 o 
   6  23   2        4.24       62.21     24.36 o 
  -5  24   2       67.87       80.66     48.97 o 
  -4  24   2      107.98       69.55     32.36 o 
  -3  24   2      124.27      140.85     31.60 o 
  -2  24   2      767.59      807.00     45.19 o 
  -1  24   2      149.30      185.60     32.07 o 
   0  24   2      851.77      816.74     35.19 o 
   1  24   2       12.08       14.10     19.51 o 
   2  24   2      148.72      182.13     22.58 o 
   3  24   2       63.02       10.13     21.42 o 
   4  24   2      280.41      286.01     26.74 o 
   5  24   2      185.34      213.42     27.49 o 
  -5  25   2        0.66      -10.25     27.63 o 
  -4  25   2      112.88       82.80     32.62 o 
  -3  25   2        6.69       29.66     32.11 o 
  -2  25   2       53.51       58.95     45.16 o 
  -1  25   2        0.35      -40.40     27.19 o 
   0  25   2       27.59       -1.01     28.65 o 
   1  25   2       15.38      -17.57     24.71 o 
   2  25   2      230.02      233.12     36.43 o 
   3  25   2        1.00      -15.41     21.89 o 
   4  25   2       62.99       74.88     24.62 o 
   5  25   2      218.16      219.74     27.93 o 
  -3  26   2      268.25      272.16     56.08 o 
  -2  26   2      421.09      443.87     88.60 o 
  -1  26   2      105.21      120.29     35.34 o 
   0  26   2      392.74      334.91     38.70 o 
   1  26   2        0.73        9.51     26.82 o 
   2  26   2       42.90       37.80     26.95 o 
   3  26   2        3.03      -14.33     23.15 o 
  -2  27   2       49.76       92.21     33.24 o 
  -1  27   2      532.48      554.68     44.48 o 
   0  27   2      141.23      231.00     40.08 o 
   1  27   2       54.49       88.95     35.10 o 
   2  27   2       41.23       15.32     27.45 o 
 -11   1   3      408.38      420.75     39.90 o 
 -10   1   3       33.93       25.12     22.97 o 
  -9   1   3      289.68      351.45     25.12 o 
  -8   1   3      649.01      734.45     27.92 o 
  -7   1   3     1411.70     1317.47     33.10 o 
  -6   1   3     1285.51     1297.60     29.67 o 
  -5   1   3     6088.53     5949.12     71.21 o 
  -4   1   3     4204.92     4005.67     50.66 o 
  -3   1   3      849.74      895.87     28.79 o 
  -2   1   3    12849.56    12807.39    128.01 o 
  -1   1   3      623.48      502.75     13.08 o 
   0   1   3     5366.08     5433.07     46.34 o 
   1   1   3     2588.92     2680.90     26.26 o 
   2   1   3     1259.76     1221.12     18.23 o 
   3   1   3    14889.33    14866.87    118.60 o 
   4   1   3     1886.28     1890.52     23.53 o 
   5   1   3     2040.77     1975.89     28.05 o 
   6   1   3     1706.93     1643.12     31.85 o 
   7   1   3      308.93      324.52     14.17 o 
   8   1   3        9.23        3.98     13.19 o 
   9   1   3      637.91      658.64     31.70 o 
  10   1   3     1346.74     1349.03     53.50 o 
  11   1   3       75.17      144.22     35.56 o 
 -11   2   3      366.34      349.22     31.33 o 
 -10   2   3      287.35      307.63     26.32 o 
  -9   2   3        4.82        6.70     19.22 o 
  -8   2   3       26.97        6.98     16.36 o 
  -7   2   3        6.69        4.31     13.82 o 
  -6   2   3      927.15      916.51     26.42 o 
  -5   2   3      809.71      769.67     22.16 o 
  -4   2   3       93.24      129.25     22.60 o 
  -3   2   3     1547.48     1342.81     27.30 o 
  -2   2   3    14334.69    14527.11    143.90 o 
  -1   2   3      693.75      758.00     13.33 o 
   0   2   3     4923.48     5292.53     45.49 o 
   1   2   3       26.84       36.52      4.62 o 
   2   2   3     3884.28     3967.19     34.52 o 
   3   2   3      309.68      308.83     11.02 o 
   4   2   3    13947.77    13588.49    110.57 o 
   5   2   3       52.93       52.75      7.95 o 
   6   2   3      589.20      562.18     16.01 o 
   7   2   3     1749.26     1793.78     31.15 o 
   8   2   3       18.66       28.72     15.93 o 
   9   2   3      501.17      501.90     25.82 o 
  10   2   3        1.22       -5.11     46.90 o 
  11   2   3      114.53      122.67     34.14 o 
 -11   3   3      123.97      110.84     27.00 o 
 -10   3   3       53.44       38.80     22.96 o 
  -9   3   3      523.03      576.94     43.56 o 
  -8   3   3       32.40       39.77     17.41 o 
  -7   3   3     6466.84     6339.79     86.04 o 
  -6   3   3     6888.33     6780.17     82.01 o 
  -5   3   3     1089.47     1056.31     24.85 o 
  -4   3   3       10.03       -0.08      8.53 o 
  -3   3   3       24.28       15.75      5.25 o 
  -2   3   3    16575.78    17118.09    139.02 o 
  -1   3   3      317.97      383.26      8.85 o 
   0   3   3    13222.91    13522.89    119.74 o 
   1   3   3    36500.91    36855.18    280.02 o 
   2   3   3     3838.98     3839.63     35.82 o 
   3   3   3        8.83        9.50      5.20 o 
   4   3   3      306.48      362.77     11.50 o 
   5   3   3     2365.57     2187.43     27.15 o 
   6   3   3     1205.57     1191.49     21.23 o 
   7   3   3      841.80      791.57     25.78 o 
   8   3   3     2414.61     2378.55     43.37 o 
   9   3   3      861.82      812.09     28.59 o 
  10   3   3      153.02      115.58     24.85 o 
  11   3   3      147.55      177.96     37.10 o 
 -11   4   3       29.13       29.71     27.35 o 
 -10   4   3       19.55      -13.67     21.95 o 
  -9   4   3       38.89       71.48     20.92 o 
  -8   4   3     2594.42     2526.51     53.73 o 
  -7   4   3     2176.99     2091.85     40.81 o 
  -6   4   3      856.91      784.21     25.36 o 
  -5   4   3     5556.90     5410.40     69.80 o 
  -4   4   3       22.51       20.26      6.47 o 
  -3   4   3     2898.80     2881.52     29.34 o 
  -2   4   3     2234.27     2457.49     24.88 o 
  -1   4   3    17875.02    17866.19    139.16 o 
   0   4   3     8905.96     8759.48     71.62 o 
   1   4   3     1939.35     2007.55     24.80 o 
   2   4   3     3200.12     2995.30     27.52 o 
   3   4   3     2351.73     2517.67     28.63 o 
   4   4   3      931.66      992.26     17.30 o 
   5   4   3     2157.84     2163.67     28.79 o 
   6   4   3     7149.10     7165.74     83.54 o 
   7   4   3     2911.70     2790.84     45.32 o 
   8   4   3      260.12      246.86     25.20 o 
   9   4   3     1622.05     1550.08     38.31 o 
  10   4   3      292.84      286.05     41.53 o 
  11   4   3      748.93      755.60     46.61 o 
 -11   5   3      176.95      120.84     27.65 o 
 -10   5   3       88.25       86.52     23.05 o 
  -9   5   3      485.73      536.39     27.90 o 
  -8   5   3     1365.46     1297.70     45.25 o 
  -7   5   3       10.39        2.67     14.78 o 
  -6   5   3      321.72      317.21     18.30 o 
  -5   5   3     4761.49     4512.79     62.98 o 
  -4   5   3     9741.03     9565.17     80.04 o 
  -3   5   3      801.52      810.58     13.48 o 
  -2   5   3     3999.42     3886.60     36.14 o 
  -1   5   3     3763.55     3747.54     34.79 o 
   0   5   3      165.33      166.85      6.55 o 
   1   5   3     4096.26     4401.47     39.55 o 
   2   5   3     4133.49     4188.16     35.87 o 
   3   5   3    11586.97    11743.38     95.42 o 
   4   5   3      197.41      151.52     11.18 o 
   5   5   3      914.36      886.10     27.39 o 
   6   5   3     1135.11     1100.40     28.41 o 
   7   5   3       56.00       39.57     15.01 o 
   8   5   3      419.07      443.36     25.79 o 
   9   5   3       51.81       61.54     19.19 o 
  10   5   3     1029.93      998.95     48.42 o 
  11   5   3      147.14      145.40     29.02 o 
 -11   6   3       81.13      126.48     39.92 o 
 -10   6   3      404.27      389.05     28.48 o 
  -9   6   3      645.50      687.44     30.12 o 
  -8   6   3      423.86      475.20     46.85 o 
  -7   6   3        4.70      -10.25     14.36 o 
  -6   6   3      216.54      205.40     15.97 o 
  -5   6   3     1476.33     1533.93     31.05 o 
  -4   6   3      457.35      428.38     13.96 o 
  -3   6   3     2334.42     2136.38     28.76 o 
  -2   6   3    20573.60    21331.79    166.27 o 
  -1   6   3      104.95      115.47      7.22 o 
   0   6   3      326.67      319.95     14.45 o 
   1   6   3     1032.53     1037.39     28.68 o 
   2   6   3     2044.17     2023.56     30.81 o 
   3   6   3      292.71      302.13     14.61 o 
   4   6   3     8216.33     8098.26     77.42 o 
   5   6   3     2456.32     2354.69     38.15 o 
   6   6   3        1.96       12.59     14.63 o 
   7   6   3      128.36      137.73     16.53 o 
   8   6   3      195.88      193.43     19.05 o 
   9   6   3       10.44       36.91     18.47 o 
  10   6   3      121.19      110.40     26.27 o 
  11   6   3      119.22      104.31     47.64 o 
 -11   7   3        0.56       35.52     37.29 o 
 -10   7   3      182.45      150.36     25.25 o 
  -9   7   3      126.75      104.74     21.67 o 
  -8   7   3      276.57      327.27     22.84 o 
  -7   7   3      564.48      558.89     31.45 o 
  -6   7   3     1787.39     1766.82     35.96 o 
  -5   7   3     1640.15     1680.71     26.99 o 
  -4   7   3      595.64      635.91     14.32 o 
  -3   7   3     1352.17     1503.82     25.21 o 
  -2   7   3      630.04      734.13     13.69 o 
  -1   7   3     1025.00     1030.57     15.49 o 
   0   7   3     2718.00     2852.02     28.74 o 
   1   7   3       34.12       60.94      7.86 o 
   2   7   3     3299.01     3443.90     39.45 o 
   3   7   3      268.35      281.81     13.86 o 
   4   7   3      222.31      187.67     17.89 o 
   5   7   3       18.34       62.01     17.44 o 
   6   7   3      416.23      372.26     21.59 o 
   7   7   3        7.69       -9.74     14.14 o 
   8   7   3      627.07      659.45     40.81 o 
   9   7   3      137.23      134.83     21.73 o 
  10   7   3       11.59      -16.44     21.02 o 
  11   7   3      190.25      230.04     35.17 o 
 -11   8   3       34.88      104.57     38.70 o 
 -10   8   3     1035.31     1016.41     64.52 o 
  -9   8   3     1719.30     1673.47     45.34 o 
  -8   8   3       11.89       42.00     18.78 o 
  -7   8   3       10.55        2.16     15.54 o 
  -6   8   3     1138.54     1132.77     29.89 o 
  -5   8   3        0.65        6.32      9.36 o 
  -4   8   3     1280.23     1234.46     19.65 o 
  -3   8   3     9741.55     9739.48     82.27 o 
  -2   8   3     5615.84     5856.53     52.79 o 
  -1   8   3       15.22       13.06      5.91 o 
   0   8   3        2.87        5.38      5.30 o 
   1   8   3      510.32      546.15     16.60 o 
   2   8   3      262.59      300.54     11.86 o 
   3   8   3      808.95      770.63     20.04 o 
   4   8   3     2899.53     2682.02     40.69 o 
   5   8   3     5507.46     5274.37     66.37 o 
   6   8   3      419.95      423.44     20.28 o 
   7   8   3        3.17       18.48     14.89 o 
   8   8   3       55.52       64.81     18.38 o 
   9   8   3       27.61       25.97     20.00 o 
  10   8   3       10.98        7.99     22.59 o 
  11   8   3      170.78      162.29     29.02 o 
 -10   9   3       81.73      125.30     35.46 o 
  -9   9   3       12.12       -8.44     19.43 o 
  -8   9   3       19.40       15.80     17.74 o 
  -7   9   3     2294.74     2324.38     44.51 o 
  -6   9   3     2187.65     2136.60     40.05 o 
  -5   9   3      155.30      173.97     13.00 o 
  -4   9   3     2057.53     2028.44     26.11 o 
  -3   9   3        9.47        7.68      7.03 o 
  -2   9   3     1888.89     1811.38     23.12 o 
  -1   9   3       95.75       97.77      7.84 o 
   0   9   3     1515.48     1497.88     26.00 o 
   1   9   3     1796.17     1717.23     23.47 o 
   2   9   3     1011.40     1025.84     20.35 o 
   3   9   3      684.76      616.11     19.45 o 
   4   9   3      167.14      181.02     21.76 o 
   5   9   3     2199.48     2111.10     37.68 o 
   6   9   3     2335.70     2280.08     74.82 o 
   7   9   3      410.43      394.75     22.52 o 
   8   9   3     1517.48     1488.84     37.30 o 
   9   9   3      266.61      291.37     24.19 o 
  10   9   3      196.99      252.33     26.97 o 
 -10  10   3       52.35       97.81     37.11 o 
  -9  10   3      927.17      844.89     67.90 o 
  -8  10   3     1795.43     1851.41     47.71 o 
  -7  10   3      428.34      442.03     29.88 o 
  -6  10   3       37.04       74.29     15.89 o 
  -5  10   3     1046.98     1015.41     23.23 o 
  -4  10   3     1195.06     1188.68     25.23 o 
  -3  10   3       19.84       15.34      7.74 o 
  -2  10   3     2336.91     2391.64     28.14 o 
  -1  10   3    12013.74    11699.01     96.82 o 
   0  10   3    11183.10    10792.95     94.20 o 
   1  10   3      137.42      197.11     12.53 o 
   2  10   3    10619.32    10197.63     97.00 o 
   3  10   3     2219.12     2178.36     35.46 o 
   4  10   3      718.58      659.41     21.77 o 
   5  10   3      334.57      366.99     19.18 o 
   6  10   3     4057.66     3932.46    112.91 o 
   7  10   3      881.69      910.99     30.14 o 
   8  10   3      138.89      108.54     20.30 o 
   9  10   3     1241.70     1223.21     53.36 o 
  10  10   3      176.91      201.92     33.62 o 
 -10  11   3        1.62       18.85     34.27 o 
  -9  11   3     1867.24     1828.29     69.40 o 
  -8  11   3      105.78      175.41     26.24 o 
  -7  11   3      171.59      145.72     19.53 o 
  -6  11   3        8.09        5.22     14.96 o 
  -5  11   3      249.01      269.10     14.70 o 
  -4  11   3     3406.62     3386.19     37.93 o 
  -3  11   3        4.17        3.15      8.12 o 
  -2  11   3      832.69      819.05     17.16 o 
  -1  11   3     5111.69     5122.28     48.79 o 
   0  11   3     1711.70     1788.16     23.17 o 
   1  11   3     3922.74     3837.17     40.41 o 
   2  11   3      971.10     1036.92     27.60 o 
   3  11   3     6693.11     6336.17     79.85 o 
   4  11   3     1522.02     1434.29     30.21 o 
   5  11   3     2319.84     2275.98     44.73 o 
   6  11   3       70.28       81.51     19.06 o 
   7  11   3     1263.70     1175.22     33.41 o 
   8  11   3      938.02      995.34     33.20 o 
   9  11   3        0.71       -8.46     21.73 o 
  10  11   3      851.59      846.37     36.28 o 
 -10  12   3      676.71      699.18     51.87 o 
  -9  12   3     1253.82     1228.37     87.16 o 
  -8  12   3        1.24      -21.53     21.30 o 
  -7  12   3      187.42      154.55     19.89 o 
  -6  12   3      302.60      314.11     21.29 o 
  -5  12   3      597.58      607.20     20.76 o 
  -4  12   3     2048.51     1985.52     28.06 o 
  -3  12   3    11847.47    11622.54     99.03 o 
  -2  12   3     5565.31     5156.12     50.20 o 
  -1  12   3      974.83     1061.47     23.03 o 
   0  12   3      251.52      256.84      9.90 o 
   1  12   3      974.81      997.93     21.67 o 
   2  12   3      154.13      109.96     12.80 o 
   3  12   3      368.23      376.97     29.91 o 
   4  12   3     3933.85     3819.92     56.63 o 
   5  12   3     4730.77     4553.89     62.54 o 
   6  12   3       82.48       73.58     16.44 o 
   7  12   3      209.51      263.23     22.15 o 
   8  12   3      114.96      173.15     22.24 o 
   9  12   3      501.13      525.25     30.12 o 
  10  12   3       11.56      -11.44     24.13 o 
 -10  13   3      281.82      316.33     45.49 o 
  -9  13   3        1.05       -6.16     33.58 o 
  -8  13   3       12.28       10.46     30.25 o 
  -7  13   3       23.86       14.26     21.12 o 
  -6  13   3       62.20       46.54     16.15 o 
  -5  13   3      807.74      756.88     28.21 o 
  -4  13   3      187.67      184.96     12.27 o 
  -3  13   3        6.14       16.12      9.34 o 
  -2  13   3     1394.82     1359.11     22.64 o 
  -1  13   3      193.93      200.49     10.74 o 
   0  13   3      795.85      830.15     16.05 o 
   1  13   3      456.94      462.72     16.11 o 
   2  13   3       64.25       56.47     12.22 o 
   3  13   3      202.55      194.27     15.39 o 
   4  13   3        4.13       25.84     13.41 o 
   5  13   3      808.39      812.58     27.03 o 
   6  13   3       94.94       90.21     17.79 o 
   7  13   3      591.16      581.14     26.96 o 
   8  13   3        7.56       16.80     21.04 o 
   9  13   3       31.66       58.61     22.92 o 
  10  13   3       25.94       28.67     24.54 o 
  -9  14   3      139.84      132.95     41.54 o 
  -8  14   3      388.25      486.75     69.91 o 
  -7  14   3      240.96      252.72     26.83 o 
  -6  14   3      117.13       83.94     17.62 o 
  -5  14   3       40.30       28.64     13.78 o 
  -4  14   3     3424.96     3340.84     39.79 o 
  -3  14   3     2673.88     2611.70     45.06 o 
  -2  14   3      368.85      378.05     13.60 o 
  -1  14   3     1804.79     1760.57     25.41 o 
   0  14   3     1850.87     1918.91     36.77 o 
   1  14   3      198.34      215.67     13.66 o 
   2  14   3      150.20      184.95     15.45 o 
   3  14   3      368.93      358.65     18.47 o 
   4  14   3      463.62      448.68     22.83 o 
   5  14   3     1036.04      944.22     34.60 o 
   6  14   3     3110.39     3129.48     84.73 o 
   7  14   3       94.80      111.19     20.84 o 
   8  14   3       52.34       27.62     21.85 o 
   9  14   3       50.36       50.47     23.10 o 
  -9  15   3       10.35       27.32     35.67 o 
  -8  15   3       10.35       21.43     33.36 o 
  -7  15   3        6.64      -12.68     28.05 o 
  -6  15   3       80.09       42.94     22.31 o 
  -5  15   3      721.17      762.61     23.50 o 
  -4  15   3     1005.83     1101.52     26.20 o 
  -3  15   3      172.06      180.71     12.71 o 
  -2  15   3       90.72       99.64     11.10 o 
  -1  15   3     2237.21     2100.01     39.66 o 
   0  15   3      116.60      114.58     12.43 o 
   1  15   3      183.16      188.64     13.78 o 
   2  15   3       73.14       76.10     23.17 o 
   3  15   3     1362.52     1258.18     31.39 o 
   4  15   3       27.46       21.28     14.83 o 
   5  15   3      915.87      825.72     28.55 o 
   6  15   3      355.21      365.75     23.37 o 
   7  15   3      148.74      124.70     27.92 o 
   8  15   3       11.52       10.06     21.57 o 
   9  15   3       21.32       11.36     24.89 o 
  -9  16   3      228.55      281.62     45.01 o 
  -8  16   3      857.68     1008.12     55.26 o 
  -7  16   3      225.96      244.25     41.57 o 
  -6  16   3      621.23      688.22     34.47 o 
  -5  16   3     1735.13     1780.09     47.93 o 
  -4  16   3       35.38       40.21     12.33 o 
  -3  16   3       24.84       11.62     11.11 o 
  -2  16   3      289.64      302.45     14.20 o 
  -1  16   3     4554.21     4441.18     47.93 o 
   0  16   3      942.61      910.29     22.92 o 
   1  16   3      111.33      122.32     18.62 o 
   2  16   3      715.43      780.45     25.57 o 
   3  16   3      109.25      137.64     26.73 o 
   4  16   3       30.93       36.45     15.99 o 
   5  16   3      266.20      268.67     21.48 o 
   6  16   3      902.84      942.27     33.15 o 
   7  16   3     2591.23     2532.79     60.14 o 
   8  16   3        3.71        0.34     23.31 o 
   9  16   3      152.47      184.17     27.37 o 
  -8  17   3       18.36      -23.21     34.50 o 
  -7  17   3      326.11      399.68     41.54 o 
  -6  17   3     1766.17     1703.45     71.99 o 
  -5  17   3       22.02        7.11     17.31 o 
  -4  17   3       41.71       44.25     12.71 o 
  -3  17   3       69.28       78.53     12.59 o 
  -2  17   3      555.96      547.60     18.59 o 
  -1  17   3      432.55      397.49     19.43 o 
   0  17   3     3533.65     3577.48     64.54 o 
   1  17   3     2828.99     2742.50     44.83 o 
   2  17   3      772.05      733.91     29.51 o 
   3  17   3      146.53      185.91     18.47 o 
   4  17   3     1818.52     1708.35     39.30 o 
   5  17   3      287.32      264.74     22.06 o 
   6  17   3       48.72       44.89     20.07 o 
   7  17   3      238.04      278.59     29.17 o 
   8  17   3     1714.32     1737.34     46.45 o 
  -8  18   3      107.76      120.89     57.45 o 
  -7  18   3       79.74       64.24     35.78 o 
  -6  18   3        2.00       17.02     72.29 o 
  -5  18   3       19.01       39.34     20.28 o 
  -4  18   3      166.68      172.73     16.96 o 
  -3  18   3     3072.42     3151.04     40.63 o 
  -2  18   3     1173.40     1161.79     24.51 o 
  -1  18   3       16.23       23.94     12.95 o 
   0  18   3       57.01       81.30     19.54 o 
   1  18   3      465.46      477.11     21.60 o 
   2  18   3     1036.27     1042.64     38.39 o 
   3  18   3       35.44       15.95     22.02 o 
   4  18   3     1797.77     1659.20     39.22 o 
   5  18   3      262.19      302.31     23.16 o 
   6  18   3        0.02      -11.94     20.00 o 
   7  18   3       31.94       51.92     22.68 o 
   8  18   3       92.07       94.23     25.09 o 
  -8  19   3        6.32       -2.97     36.66 o 
  -7  19   3       40.03       44.01     36.33 o 
  -6  19   3       96.31       80.35     62.11 o 
  -5  19   3      442.56      493.27     51.95 o 
  -4  19   3     1483.76     1484.13     32.42 o 
  -3  19   3      361.88      361.43     18.73 o 
  -2  19   3      356.11      396.02     18.95 o 
  -1  19   3     1186.21     1241.13     29.17 o 
   0  19   3      255.99      234.38     18.61 o 
   1  19   3      226.25      230.95     19.01 o 
   2  19   3     1489.70     1436.53     53.69 o 
   3  19   3     2462.98     2499.05     53.42 o 
   4  19   3       13.42       -9.99     17.66 o 
   5  19   3     1061.75     1093.78     49.96 o 
   6  19   3      501.70      522.35     32.06 o 
   7  19   3       12.94       32.26     23.98 o 
   8  19   3       32.64       17.10     25.69 o 
  -7  20   3       31.45       58.63     36.00 o 
  -6  20   3      320.84      370.36     41.85 o 
  -5  20   3       71.64       69.82     49.05 o 
  -4  20   3      179.60      151.45     22.32 o 
  -3  20   3      150.01      147.84     16.42 o 
  -2  20   3      108.37       96.97     16.99 o 
  -1  20   3     1419.44     1379.24     30.60 o 
   0  20   3       62.10       44.87     16.02 o 
   1  20   3      146.12      147.60     19.24 o 
   2  20   3       35.13       41.25     23.43 o 
   3  20   3       46.81       57.91     18.57 o 
   4  20   3       50.68       51.87     19.37 o 
   5  20   3      134.06      109.12     21.82 o 
   6  20   3       69.52       49.46     23.23 o 
   7  20   3      479.79      502.82     31.40 o 
  -7  21   3      303.29      309.47     45.64 o 
  -6  21   3      427.97      488.38     45.69 o 
  -5  21   3      783.97      820.71     42.07 o 
  -4  21   3      298.37      317.49     27.07 o 
  -3  21   3      133.12      141.48     19.68 o 
  -2  21   3       10.29       26.39     17.51 o 
  -1  21   3      235.22      249.55     20.79 o 
   0  21   3      453.50      428.33     23.53 o 
   1  21   3      156.53      158.22     20.27 o 
   2  21   3     1408.19     1312.71     36.48 o 
   3  21   3       42.49       12.67     18.84 o 
   4  21   3      274.80      279.26     23.84 o 
   5  21   3       19.79       24.86     21.36 o 
   6  21   3      113.83      118.19     24.65 o 
   7  21   3      302.04      384.31     48.23 o 
  -6  22   3      216.77      198.69     40.15 o 
  -5  22   3       17.93       58.61     26.93 o 
  -4  22   3      158.18      131.81     30.00 o 
  -3  22   3       83.23      120.32     28.96 o 
  -2  22   3       14.82       28.00     18.42 o 
  -1  22   3        4.91        3.05     16.78 o 
   0  22   3       56.13       41.38     18.34 o 
   1  22   3      108.48       66.93     20.54 o 
   2  22   3       15.52        5.62     18.58 o 
   3  22   3       37.01       44.03     20.59 o 
   4  22   3       21.34       -1.42     19.88 o 
   5  22   3       63.12       31.40     22.16 o 
   6  22   3       71.75       74.10     24.83 o 
  -5  23   3      341.56      373.68     56.38 o 
  -4  23   3        2.29       15.13     28.99 o 
  -3  23   3        0.74      -35.01     25.26 o 
  -2  23   3       84.49       64.84     29.61 o 
  -1  23   3       12.54      -14.78     21.15 o 
   0  23   3      471.02      552.35     26.79 o 
   1  23   3     1910.81     1939.69     44.23 o 
   2  23   3      241.92      274.70     25.12 o 
   3  23   3       34.10       25.54     21.43 o 
   4  23   3        2.14      -17.04     21.85 o 
   5  23   3      240.33      256.39     27.04 o 
  -5  24   3       33.15       69.54     46.50 o 
  -4  24   3       27.11       48.21     31.41 o 
  -3  24   3      448.30      430.07     39.39 o 
  -2  24   3      112.20      135.86     33.36 o 
  -1  24   3      188.79      276.58     28.45 o 
   0  24   3       83.03       74.04     24.75 o 
   1  24   3      103.00      126.57     22.24 o 
   2  24   3      818.10      906.18     40.07 o 
   3  24   3       22.46       25.31     24.80 o 
   4  24   3        7.54       -2.84     24.04 o 
   5  24   3       40.52       26.90     25.30 o 
  -4  25   3      123.89      171.89     34.09 o 
  -3  25   3       94.24       74.11     29.94 o 
  -2  25   3      190.20      301.94     38.39 o 
  -1  25   3       93.01       39.89     34.13 o 
   0  25   3        9.88        4.24     28.49 o 
   1  25   3      369.18      298.30     26.48 o 
   2  25   3      352.24      391.26     41.20 o 
   3  25   3      210.13      197.58     27.29 o 
   4  25   3      210.38      154.29     42.40 o 
  -2  26   3       16.40       33.24     32.05 o 
  -1  26   3        5.12      -35.78     30.87 o 
   0  26   3      269.73      230.03     30.11 o 
   1  26   3       21.99       35.77     27.70 o 
   2  26   3       26.22       24.66     23.30 o 
 -11   0   4      916.11     1125.51    126.42 o 
 -10   0   4      580.38      666.93     66.46 o 
  -9   0   4      385.34      309.09     36.55 o 
  -8   0   4     2228.64     2154.44     64.26 o 
  -7   0   4     1458.96     1435.68     50.12 o 
  -6   0   4      490.32      480.56     32.19 o 
  -5   0   4     3073.96     2917.48     80.40 o 
  -4   0   4    23305.67    22981.87    553.36 o 
  -3   0   4    15993.36    15873.41    226.83 o 
  -2   0   4     2249.45     2258.30     55.67 o 
  -1   0   4      226.38      240.44     11.70 o 
   0   0   4    24117.39    25151.38    275.27 o 
   1   0   4     5985.57     5804.43     72.98 o 
   2   0   4      198.29      209.83     12.05 o 
   3   0   4    26729.92    26909.49    258.98 o 
   4   0   4     5168.33     5000.03     68.34 o 
   5   0   4      771.22      797.58     25.58 o 
   6   0   4     1032.07      985.33     28.74 o 
   7   0   4      130.28      124.83     22.89 o 
   8   0   4     1776.55     1988.47     86.83 o 
   9   0   4        3.12      -13.87     38.12 o 
  10   0   4     1251.69     1202.46     79.53 o 
  11   0   4      513.87      539.59     68.34 o 
 -11   1   4       41.41       25.18     27.04 o 
 -10   1   4      255.10      253.84     34.32 o 
  -9   1   4        9.55      -19.89     19.37 o 
  -8   1   4      219.30      247.01     21.77 o 
  -7   1   4       71.52       68.42     16.98 o 
  -6   1   4      410.63      358.66     19.21 o 
  -5   1   4     3189.55     3064.09     53.28 o 
  -4   1   4      777.85      786.02     21.85 o 
  -3   1   4     1137.72     1086.12     27.88 o 
  -2   1   4     1859.23     1745.52     23.30 o 
  -1   1   4       13.56       28.41      5.66 o 
   0   1   4     1771.77     1858.79     21.95 o 
   1   1   4       71.41       60.74      8.74 o 
   2   1   4     5681.31     5615.56     50.70 o 
   3   1   4      787.29      763.88     17.70 o 
   4   1   4     2415.93     2370.36     29.68 o 
   5   1   4     1530.79     1581.49     23.81 o 
   6   1   4      205.75      201.85     12.18 o 
   7   1   4     1229.31     1171.92     26.23 o 
   8   1   4       32.11       66.18     19.42 o 
   9   1   4     1089.64     1096.30     49.60 o 
  10   1   4      148.44      182.32     33.96 o 
  11   1   4      207.00      200.07     38.68 o 
 -11   2   4      202.97      231.37     30.42 o 
 -10   2   4      282.47      300.74     27.91 o 
  -9   2   4     1398.91     1318.04     53.36 o 
  -8   2   4      216.01      203.95     30.34 o 
  -7   2   4        1.12        5.82     15.29 o 
  -6   2   4      349.16      387.47     20.05 o 
  -5   2   4     2960.94     2831.11     56.45 o 
  -4   2   4     1099.93     1068.28     31.03 o 
  -3   2   4     1458.62     1349.01     25.80 o 
  -2   2   4     9967.91     9405.06     77.77 o 
  -1   2   4     6593.80     6629.04     57.21 o 
   0   2   4      143.95      196.11      7.83 o 
   1   2   4     5909.00     5859.33     52.02 o 
   2   2   4     2235.40     2259.31     25.67 o 
   3   2   4      286.03      331.02     12.19 o 
   4   2   4      813.53      866.44     17.10 o 
   5   2   4     7434.49     7611.17     75.42 o 
   6   2   4     1974.25     1884.12     30.86 o 
   7   2   4       35.14       17.23     14.60 o 
   8   2   4       52.47       63.96     20.61 o 
   9   2   4      382.47      342.20     35.22 o 
  10   2   4       35.03      114.47     34.80 o 
  11   2   4        0.57      -12.14     33.65 o 
 -11   3   4       65.66       78.28     26.96 o 
 -10   3   4      128.42      115.21     25.63 o 
  -9   3   4       68.34       81.32     21.85 o 
  -8   3   4      340.54      327.63     26.18 o 
  -7   3   4     1905.34     1817.68     39.88 o 
  -6   3   4       23.41       -7.59     12.91 o 
  -5   3   4       69.38       84.60     13.65 o 
  -4   3   4     2805.27     2843.46     42.31 o 
  -3   3   4      236.34      269.27     13.61 o 
  -2   3   4      321.57      376.40     10.07 o 
  -1   3   4     5059.86     5448.29     48.68 o 
   0   3   4      198.86      184.97      8.03 o 
   1   3   4     1129.44     1122.00     16.82 o 
   2   3   4     1169.44     1320.21     20.20 o 
   3   3   4     1650.29     1825.78     20.14 o 
   4   3   4        2.23       -4.53      7.22 o 
   5   3   4      310.29      357.57     12.59 o 
   6   3   4       10.16      -18.36     13.32 o 
   7   3   4     1665.74     1624.07     36.00 o 
   8   3   4       30.05       18.76     16.36 o 
   9   3   4       30.77       52.64     30.07 o 
  10   3   4        1.87      -13.76     30.25 o 
  11   3   4       81.23       58.25     43.72 o 
 -11   4   4       72.24       54.39     26.90 o 
 -10   4   4      844.95      861.98     37.36 o 
  -9   4   4       67.31       81.11     22.22 o 
  -8   4   4     1235.14     1218.76     62.38 o 
  -7   4   4      106.17      118.64     18.66 o 
  -6   4   4       19.86       -0.45     13.82 o 
  -5   4   4     1713.86     1707.91     46.47 o 
  -4   4   4      656.68      604.91     20.24 o 
  -3   4   4     4427.42     4459.33     41.58 o 
  -2   4   4      800.52      731.34     13.19 o 
  -1   4   4     4168.39     4357.32     45.10 o 
   0   4   4      156.36      164.53      7.97 o 
   1   4   4     2266.66     2397.97     26.44 o 
   2   4   4     2762.17     2743.62     29.35 o 
   3   4   4      742.63      731.55     12.59 o 
   4   4   4      867.11      841.60     21.75 o 
   5   4   4      831.07      818.22     23.75 o 
   6   4   4     1320.71     1324.47     35.95 o 
   7   4   4       98.49      146.90     17.65 o 
   8   4   4        1.04      -14.96     16.26 o 
   9   4   4        4.62      -29.99     20.69 o 
  10   4   4        7.08       19.16     33.32 o 
 -10   5   4       37.80       32.26     24.22 o 
  -9   5   4      461.64      466.67     28.87 o 
  -8   5   4     2570.05     2443.98     65.16 o 
  -7   5   4     1621.48     1717.65     39.78 o 
  -6   5   4       11.73       17.99     16.02 o 
  -5   5   4       70.70       94.70     14.00 o 
  -4   5   4        3.08       12.10     11.19 o 
  -3   5   4     5295.28     5504.94     66.74 o 
  -2   5   4     1379.87     1427.44     27.42 o 
  -1   5   4     1795.83     1765.90     22.55 o 
   0   5   4     8942.46     8987.74     75.42 o 
   1   5   4       71.21       70.59      6.85 o 
   2   5   4        8.54        9.83      5.65 o 
   3   5   4        6.67       20.70      5.59 o 
   4   5   4       17.13       28.41     10.67 o 
   5   5   4     3270.72     3207.34     47.13 o 
   6   5   4     2462.58     2492.86     42.70 o 
   7   5   4     2174.07     2092.68     40.64 o 
   8   5   4      834.22      748.48     27.76 o 
   9   5   4      465.23      469.50     26.88 o 
  10   5   4       90.14      123.26     27.24 o 
 -10   6   4      266.85      255.88     27.86 o 
  -9   6   4      553.68      539.46     29.05 o 
  -8   6   4       77.09       93.84     19.83 o 
  -7   6   4      814.56      798.69     28.66 o 
  -6   6   4        9.26       24.16     14.83 o 
  -5   6   4     1640.34     1578.80     32.95 o 
  -4   6   4     5960.34     5999.31     72.66 o 
  -3   6   4     7274.15     7084.61     67.64 o 
  -2   6   4       84.05       84.86      7.66 o 
  -1   6   4       76.14       95.13      7.46 o 
   0   6   4      968.61      970.69     20.54 o 
   1   6   4     2059.04     1926.82     23.22 o 
   2   6   4       15.28       22.44      6.13 o 
   3   6   4     7625.80     7714.89     58.55 o 
   4   6   4     5759.61     5666.02     68.79 o 
   5   6   4      103.83       86.57     13.86 o 
   6   6   4      130.68      134.34     15.76 o 
   7   6   4      194.10      221.80     19.18 o 
   8   6   4      641.21      668.28     27.91 o 
   9   6   4      238.65      260.39     23.92 o 
  10   6   4      510.60      571.53     34.51 o 
 -10   7   4       32.81       28.82     24.51 o 
  -9   7   4      318.59      365.76     26.96 o 
  -8   7   4       62.95       24.17     24.10 o 
  -7   7   4       31.26       32.31     19.20 o 
  -6   7   4     2888.63     2720.26     46.68 o 
  -5   7   4     2047.83     1941.91     37.52 o 
  -4   7   4     1102.76     1083.04     48.92 o 
  -3   7   4     2027.63     1990.68     24.77 o 
  -2   7   4     3607.45     3679.82     37.28 o 
  -1   7   4       53.06       66.89      7.34 o 
   0   7   4        2.81       -5.97      6.18 o 
   1   7   4     3214.54     3267.95     33.63 o 
   2   7   4    17121.57    16793.04    125.48 o 
   3   7   4     3843.47     3774.82     45.59 o 
   4   7   4     3090.99     3160.93     59.49 o 
   5   7   4     3811.26     3638.69     52.44 o 
   6   7   4        0.46        8.58     14.51 o 
   7   7   4      154.47      185.16     22.52 o 
   8   7   4      209.32      208.47     21.42 o 
   9   7   4     1190.85     1236.84     37.44 o 
  10   7   4      303.49      344.94     28.41 o 
 -10   8   4      109.57      109.96     24.83 o 
  -9   8   4      327.28      365.32     27.31 o 
  -8   8   4      380.76      361.91     25.34 o 
  -7   8   4      248.56      223.68     20.92 o 
  -6   8   4     5130.09     4727.66     85.95 o 
  -5   8   4      753.19      741.90     27.90 o 
  -4   8   4      217.57      198.79     15.81 o 
  -3   8   4      633.87      629.01     14.80 o 
  -2   8   4    11312.42    11338.31     94.71 o 
  -1   8   4     3756.18     3702.61     37.54 o 
   0   8   4       50.48       57.52      7.47 o 
   1   8   4      546.22      497.99     12.45 o 
   2   8   4      111.13      126.91     10.32 o 
   3   8   4     1239.89     1236.08     27.17 o 
   4   8   4       23.50       16.41     12.06 o 
   5   8   4     4335.55     4178.30     58.28 o 
   6   8   4      940.52      968.57     29.35 o 
   7   8   4      275.86      298.84     20.96 o 
   8   8   4     1485.33     1381.57     37.43 o 
   9   8   4        0.99      -15.08     20.39 o 
  10   8   4      481.28      556.34     31.08 o 
 -10   9   4      168.20       92.01     34.53 o 
  -9   9   4      218.56      239.79     26.23 o 
  -8   9   4     1219.11     1160.90     36.48 o 
  -7   9   4     1397.17     1361.69     38.92 o 
  -6   9   4     1974.53     2005.42     41.51 o 
  -5   9   4      147.71      160.57     16.48 o 
  -4   9   4      949.16     1012.23     27.55 o 
  -3   9   4     1024.08     1002.11     18.75 o 
  -2   9   4      274.67      274.91     10.82 o 
  -1   9   4     3059.64     2961.72     32.54 o 
   0   9   4    13966.31    13453.73    110.32 o 
   1   9   4     1488.90     1450.52     21.93 o 
   2   9   4        0.36       -4.87      9.07 o 
   3   9   4      334.16      320.20     19.79 o 
   4   9   4      686.88      697.45     32.94 o 
   5   9   4      118.08       94.99     15.00 o 
   6   9   4      692.07      680.99     25.47 o 
   7   9   4     2425.90     2274.54     67.61 o 
   8   9   4      362.44      354.10     28.68 o 
   9   9   4       77.22      101.90     23.55 o 
  10   9   4        6.26       -9.61     23.74 o 
 -10  10   4       65.85       52.05     37.70 o 
  -9  10   4        1.05      -11.55     21.42 o 
  -8  10   4      133.73      103.16     21.26 o 
  -7  10   4       24.73       51.21     18.11 o 
  -6  10   4       73.13       76.84     17.39 o 
  -5  10   4      183.89      157.59     17.35 o 
  -4  10   4      982.07      919.75     27.28 o 
  -3  10   4       24.73       19.56      8.54 o 
  -2  10   4        2.59       12.81      7.99 o 
  -1  10   4     1036.71     1003.26     18.46 o 
   0  10   4      675.90      704.50     16.32 o 
   1  10   4      571.00      557.79     14.67 o 
   2  10   4       57.40       51.60     16.00 o 
   3  10   4      500.08      549.53     19.90 o 
   4  10   4       49.82       46.78     13.24 o 
   5  10   4      316.80      278.71     18.86 o 
   6  10   4     1235.13     1223.09     33.28 o 
   7  10   4      211.31      252.70     20.82 o 
   8  10   4       59.09       86.95     20.93 o 
   9  10   4        0.44       -4.04     21.57 o 
  10  10   4        8.32       -8.92     22.91 o 
 -10  11   4       36.27       49.68     71.59 o 
  -9  11   4      243.56      236.35     31.38 o 
  -8  11   4      686.84      721.86     60.38 o 
  -7  11   4     1062.30     1124.59     35.51 o 
  -6  11   4     1891.99     1864.73     43.09 o 
  -5  11   4      651.62      577.27     24.02 o 
  -4  11   4      397.38      485.27     21.30 o 
  -3  11   4       55.17       64.94      9.78 o 
  -2  11   4       23.06       32.99      9.27 o 
  -1  11   4     4177.45     4195.43     43.14 o 
   0  11   4     7770.23     7859.28     81.90 o 
   1  11   4      896.13      889.74     24.28 o 
   2  11   4       34.81       43.90     10.80 o 
   3  11   4      290.36      305.34     27.08 o 
   4  11   4      123.48      125.22     15.15 o 
   5  11   4      124.90      144.81     16.88 o 
   6  11   4      206.88      182.73     19.07 o 
   7  11   4      256.40      286.79     22.30 o 
   8  11   4      474.22      482.85     26.73 o 
   9  11   4      371.28      405.12     28.64 o 
  10  11   4        0.06       16.79     25.41 o 
  -9  12   4      176.10      186.30     65.12 o 
  -8  12   4       39.77        4.10     21.50 o 
  -7  12   4       33.55       46.95     19.80 o 
  -6  12   4      912.70      951.98     31.77 o 
  -5  12   4      166.14      194.58     27.98 o 
  -4  12   4      730.26      773.07     25.98 o 
  -3  12   4       35.72       31.15     11.86 o 
  -2  12   4      842.74      888.20     19.78 o 
  -1  12   4      303.07      317.65     12.34 o 
   0  12   4        7.32       16.18      8.69 o 
   1  12   4     2597.67     2634.54     37.69 o 
   2  12   4       37.77       55.71     11.98 o 
   3  12   4      458.24      482.47     20.58 o 
   4  12   4      260.56      246.00     18.18 o 
   5  12   4      151.27      144.82     17.55 o 
   6  12   4      332.90      366.52     22.53 o 
   7  12   4       13.27       12.95     17.59 o 
   8  12   4     1000.87      960.76     45.54 o 
   9  12   4      249.16      211.13     25.78 o 
  -9  13   4      218.82      286.62     92.25 o 
  -8  13   4      137.15       86.19     41.11 o 
  -7  13   4      202.99      185.51     22.88 o 
  -6  13   4      742.68      845.78     29.86 o 
  -5  13   4     4424.52     4493.06     64.73 o 
  -4  13   4      190.06      169.12     14.90 o 
  -3  13   4     1420.13     1404.82     24.56 o 
  -2  13   4     1781.78     1796.69     35.64 o 
  -1  13   4       39.44       46.61      9.63 o 
   0  13   4      763.64      773.28     27.80 o 
   1  13   4     2186.42     2191.64     34.13 o 
   2  13   4     4322.81     4093.02     50.98 o 
   3  13   4     2212.10     2029.73     38.27 o 
   4  13   4      794.43      784.29     26.25 o 
   5  13   4      453.44      479.67     23.82 o 
   6  13   4      371.70      354.26     29.60 o 
   7  13   4       55.30       29.24     19.21 o 
   8  13   4      153.33      131.18     23.05 o 
   9  13   4      912.94      969.48     48.42 o 
  -9  14   4        3.91        0.06     36.94 o 
  -8  14   4        4.09       20.85     33.36 o 
  -7  14   4     1255.46     1331.68     46.59 o 
  -6  14   4       81.30      123.76     43.06 o 
  -5  14   4       10.90       21.70     17.58 o 
  -4  14   4      335.73      372.29     18.15 o 
  -3  14   4      303.28      303.45     14.63 o 
  -2  14   4       58.25       71.71     11.27 o 
  -1  14   4     1505.38     1464.24     24.55 o 
   0  14   4      235.69      269.96     15.37 o 
   1  14   4     1235.89     1239.17     51.15 o 
   2  14   4        3.37        1.59     14.21 o 
   3  14   4     3177.22     3117.50     50.05 o 
   4  14   4     2555.28     2387.99     51.75 o 
   5  14   4      216.82      213.14     20.13 o 
   6  14   4     1517.48     1484.18     49.74 o 
   7  14   4       16.59        9.71     30.46 o 
   8  14   4      278.97      251.72     25.62 o 
   9  14   4       11.49       33.93     24.87 o 
  -9  15   4       51.58       51.88     40.71 o 
  -8  15   4     1042.40     1126.43    100.26 o 
  -7  15   4     2217.52     2199.11     57.59 o 
  -6  15   4       57.29       72.34     23.25 o 
  -5  15   4       18.45       -9.75     16.61 o 
  -4  15   4       17.19       11.45     15.28 o 
  -3  15   4      299.51      326.42     15.28 o 
  -2  15   4     1315.98     1283.96     24.47 o 
  -1  15   4     5747.42     5761.19     71.52 o 
   0  15   4     2413.71     2394.90     36.90 o 
   1  15   4     2368.81     2216.56     56.58 o 
   2  15   4        0.87       -0.89     13.73 o 
   3  15   4        7.75       25.66     14.55 o 
   4  15   4     4107.86     3803.25     58.40 o 
   5  15   4        5.45        1.73     16.90 o 
   6  15   4      531.06      533.85     33.79 o 
   7  15   4     1428.91     1344.29     41.58 o 
   8  15   4      100.52       88.13     24.31 o 
   9  15   4       51.95       17.78     24.48 o 
  -8  16   4      636.62      655.53     81.37 o 
  -7  16   4        5.89       44.86     34.87 o 
  -6  16   4       16.30       11.64     30.65 o 
  -5  16   4      173.31      187.92     34.16 o 
  -4  16   4      229.88      223.45     17.15 o 
  -3  16   4     1055.54     1132.41     30.69 o 
  -2  16   4     2033.63     2088.76     34.05 o 
  -1  16   4       93.86      106.17     15.72 o 
   0  16   4      160.77      166.67     14.89 o 
   1  16   4      215.72      244.94     20.23 o 
   2  16   4      795.69      823.06     27.09 o 
   3  16   4       44.12       47.03     15.95 o 
   4  16   4       44.91       53.66     17.28 o 
   5  16   4      454.36      477.76     25.41 o 
   6  16   4      200.66      232.76     24.52 o 
   7  16   4       88.63      122.36     26.24 o 
   8  16   4      173.71      135.53     26.17 o 
  -8  17   4      420.50      525.16     50.53 o 
  -7  17   4      344.48      357.91     44.08 o 
  -6  17   4       80.07       59.78     25.94 o 
  -5  17   4      213.53      220.99     22.09 o 
  -4  17   4       76.22       35.82     16.81 o 
  -3  17   4      105.31      134.61     14.43 o 
  -2  17   4      531.83      542.17     22.88 o 
  -1  17   4      498.49      524.35     20.25 o 
   0  17   4       49.25       55.35     18.17 o 
   1  17   4      932.97      882.53     27.87 o 
   2  17   4      624.40      622.31     24.47 o 
   3  17   4       33.56        7.90     17.13 o 
   4  17   4      234.12      202.53     22.65 o 
   5  17   4        1.09        8.68     18.34 o 
   6  17   4       30.89       12.93     20.31 o 
   7  17   4       43.33       -4.51     22.24 o 
   8  17   4      386.13      358.58     37.57 o 
  -8  18   4       77.71       84.81     40.35 o 
  -7  18   4        9.63       29.13     37.26 o 
  -6  18   4        8.39      -15.34     32.07 o 
  -5  18   4        7.63        6.11     24.00 o 
  -4  18   4      251.22      274.04     21.80 o 
  -3  18   4     2584.89     2555.38     40.45 o 
  -2  18   4       68.44       83.70     16.34 o 
  -1  18   4      449.49      479.95     20.46 o 
   0  18   4        7.91       11.95     14.20 o 
   1  18   4       39.59       43.98     17.00 o 
   2  18   4      674.29      723.32     27.61 o 
   3  18   4     1239.06     1154.24     42.11 o 
   4  18   4       16.33       -7.82     18.09 o 
   5  18   4        3.80        1.48     28.45 o 
   6  18   4      142.78      103.94     23.90 o 
   7  18   4       47.63       28.67     23.49 o 
  -7  19   4      102.74      155.37     86.26 o 
  -6  19   4      234.60      194.49     39.09 o 
  -5  19   4      115.43      156.03     32.96 o 
  -4  19   4      123.30      118.84     19.53 o 
  -3  19   4       20.82       24.55     16.63 o 
  -2  19   4     1241.58     1229.19     33.49 o 
  -1  19   4        5.82        2.73     14.56 o 
   0  19   4       76.22       92.78     15.55 o 
   1  19   4      476.40      466.50     24.35 o 
   2  19   4      982.69      962.76     31.68 o 
   3  19   4      375.52      301.60     31.60 o 
   4  19   4       79.32       61.67     20.46 o 
   5  19   4       73.97       63.06     21.65 o 
   6  19   4       54.40       19.33     21.18 o 
   7  19   4       46.90       41.98     24.56 o 
  -7  20   4       37.33        8.48     35.99 o 
  -6  20   4      119.38      116.77     35.65 o 
  -5  20   4       15.69       15.94     69.64 o 
  -4  20   4     2599.82     2715.44     69.86 o 
  -3  20   4      535.61      544.55     25.29 o 
  -2  20   4       76.31       95.04     21.30 o 
  -1  20   4      233.30      275.32     26.78 o 
   0  20   4      295.62      290.97     20.40 o 
   1  20   4      551.07      528.03     25.45 o 
   2  20   4       61.88       74.60     20.00 o 
   3  20   4     2201.60     2138.90     51.59 o 
   4  20   4      979.54      897.13     45.64 o 
   5  20   4        5.56      -31.58     22.07 o 
   6  20   4       41.87       38.53     23.54 o 
   7  20   4        0.12       -0.10     23.20 o 
  -6  21   4        0.36      -25.42     35.16 o 
  -5  21   4      379.03      324.87     55.27 o 
  -4  21   4        1.43        6.63     28.67 o 
  -3  21   4      475.23      478.24     26.10 o 
  -2  21   4       38.59       36.05     16.90 o 
  -1  21   4      671.85      709.97     27.23 o 
   0  21   4      267.44      260.63     25.35 o 
   1  21   4       52.75       27.13     19.42 o 
   2  21   4      101.41      101.83     21.37 o 
   3  21   4      135.43       92.44     22.29 o 
   4  21   4      348.33      386.21     27.03 o 
   5  21   4      333.64      390.13     28.50 o 
   6  21   4        0.23      -23.71     23.75 o 
  -3  22   4       25.05       25.42     20.91 o 
  -2  22   4      488.99      548.21     24.80 o 
  -1  22   4      546.81      525.00     24.80 o 
   0  22   4       60.81       18.43     19.39 o 
   1  22   4      235.44      260.96     26.32 o 
   2  22   4      299.10      309.17     25.88 o 
   3  22   4       38.95       32.39     21.65 o 
   4  22   4      192.95      216.56     25.86 o 
   5  22   4      521.26      569.46     32.95 o 
  -3  23   4      545.51      601.49     40.91 o 
  -2  23   4       38.58       14.07     23.85 o 
  -1  23   4      100.40      136.50     22.56 o 
   0  23   4      184.63      178.23     21.95 o 
   1  23   4       12.49      -11.87     20.06 o 
   2  23   4      489.23      507.00     28.35 o 
   3  23   4      172.23      195.42     26.32 o 
   4  23   4       86.55       61.58     24.27 o 
   5  23   4       26.96       26.62     32.23 o 
  -3  24   4      174.28      198.68     34.93 o 
  -2  24   4      189.97      192.44     22.87 o 
  -1  24   4      169.30      138.94     25.37 o 
   0  24   4       21.92       59.08     22.08 o 
   1  24   4       37.41       25.17     21.59 o 
   2  24   4       64.51       38.11     25.49 o 
   3  24   4       35.77       47.43     23.84 o 
   4  24   4      441.08      521.96     31.76 o 
  -2  25   4        3.89       -6.73     32.28 o 
  -1  25   4       59.24       13.88     40.19 o 
   0  25   4       55.92       44.75     23.00 o 
   1  25   4       85.70       87.88     23.15 o 
   2  25   4       35.56      -16.31     23.36 o 
 -10   1   5      441.70      527.74     34.33 o 
  -9   1   5      441.66      515.34     31.41 o 
  -8   1   5      220.14      206.16     23.16 o 
  -7   1   5      215.74      204.41     20.67 o 
  -6   1   5     5788.98     5493.59     74.03 o 
  -5   1   5      808.22      788.62     26.01 o 
  -4   1   5      311.71      333.93     17.77 o 
  -3   1   5     1344.20     1334.94     40.53 o 
  -2   1   5       17.56       28.54      8.88 o 
  -1   1   5     2028.43     2021.78     24.96 o 
   0   1   5     1604.42     1523.91     21.57 o 
   1   1   5    11576.67    11795.46     98.10 o 
   2   1   5     2580.19     2557.09     30.03 o 
   3   1   5       92.69       82.39      8.06 o 
   4   1   5     2043.04     2025.81     27.85 o 
   5   1   5      268.15      271.90     19.45 o 
   6   1   5       36.36       23.73     14.47 o 
   7   1   5      334.13      375.79     32.34 o 
   8   1   5     1254.32     1242.58     51.47 o 
   9   1   5      189.84      187.02     37.25 o 
  10   1   5        2.73      -31.64     35.31 o 
 -10   2   5       12.87      -43.42     28.94 o 
  -9   2   5        1.20       13.56     22.82 o 
  -8   2   5      878.84      838.82     32.29 o 
  -7   2   5     1362.38     1353.83     38.87 o 
  -6   2   5      710.33      631.29     27.66 o 
  -5   2   5      207.75      220.75     24.40 o 
  -4   2   5     1445.94     1419.94     41.14 o 
  -3   2   5     2304.29     2259.58     37.34 o 
  -2   2   5      827.93      779.37     17.61 o 
  -1   2   5       22.48       33.27      7.49 o 
   0   2   5       87.93       69.44      8.18 o 
   1   2   5      130.92      119.81      8.81 o 
   2   2   5     3338.33     3314.38     35.82 o 
   3   2   5      574.33      566.85     13.04 o 
   4   2   5       79.39       76.98      9.81 o 
   5   2   5      370.97      379.28     22.57 o 
   6   2   5       60.14       56.92     15.45 o 
   7   2   5     1432.28     1454.65     42.09 o 
   8   2   5      330.86      329.40     35.50 o 
   9   2   5      478.89      418.91     40.47 o 
  10   2   5      405.70      435.56     44.98 o 
 -10   3   5        3.03        8.50     24.86 o 
  -9   3   5     1895.23     1889.18     48.45 o 
  -8   3   5     1228.68     1239.63     38.88 o 
  -7   3   5      686.19      698.89     56.45 o 
  -6   3   5      161.40      166.98     18.05 o 
  -5   3   5      684.28      658.57     29.53 o 
  -4   3   5      753.46      711.95     23.45 o 
  -3   3   5       42.60       17.22     12.25 o 
  -2   3   5     7582.54     7295.01     79.77 o 
  -1   3   5    15325.24    14997.03    121.68 o 
   0   3   5     2399.64     2431.34     29.55 o 
   1   3   5      558.25      536.53     13.90 o 
   2   3   5      372.10      391.63     12.08 o 
   3   3   5     2463.07     2406.88     25.75 o 
   4   3   5     2713.73     2683.37     32.57 o 
   5   3   5     2272.13     2239.56     49.17 o 
   6   3   5     2954.18     2868.62     72.57 o 
   7   3   5      614.56      679.84     29.80 o 
   8   3   5      486.42      469.48     31.88 o 
   9   3   5       80.11       59.86     52.96 o 
  10   3   5      396.47      364.42    121.80 o 
 -10   4   5      599.14      593.34     35.37 o 
  -9   4   5      524.55      483.10     31.32 o 
  -8   4   5       27.35       19.35     19.48 o 
  -7   4   5      362.88      404.46     27.23 o 
  -6   4   5     1388.31     1348.12     34.26 o 
  -5   4   5     1032.28      961.02     39.46 o 
  -4   4   5       93.05       87.85     14.48 o 
  -3   4   5     8451.18     7898.69     90.23 o 
  -2   4   5     2256.89     2210.41     33.18 o 
  -1   4   5       72.96       90.15      9.77 o 
   0   4   5     5044.16     5108.12     48.67 o 
   1   4   5     1719.12     1711.15     23.54 o 
   2   4   5     1499.00     1533.16     22.23 o 
   3   4   5      458.05      465.01     14.29 o 
   4   4   5     3252.87     3079.87     53.03 o 
   5   4   5     3043.22     3045.31     47.56 o 
   6   4   5       81.81       61.82     16.50 o 
   7   4   5     1209.86     1172.97     37.61 o 
   8   4   5      617.02      590.78     32.03 o 
   9   4   5      297.37      241.65     36.41 o 
  10   4   5      245.42      280.44     55.47 o 
 -10   5   5      112.24      115.70     28.07 o 
  -9   5   5      205.70      176.08     25.23 o 
  -8   5   5       19.78       13.80     20.94 o 
  -7   5   5     2535.20     2486.46     54.73 o 
  -6   5   5      523.50      530.93     24.00 o 
  -5   5   5     2179.20     2114.12     39.64 o 
  -4   5   5      181.68      165.79     18.81 o 
  -3   5   5     5843.85     5664.61     70.14 o 
  -2   5   5      605.41      663.31     24.47 o 
  -1   5   5      283.31      290.62     11.01 o 
   0   5   5     2997.01     3134.68     34.17 o 
   1   5   5     2907.85     2774.79     40.86 o 
   2   5   5     8503.69     8652.09     75.74 o 
   3   5   5     2567.13     2474.07     35.68 o 
   4   5   5     1136.78     1079.85     39.88 o 
   5   5   5      724.66      732.91     25.29 o 
   6   5   5      275.24      271.48     19.92 o 
   7   5   5      440.22      389.72     22.80 o 
   8   5   5     1216.61     1292.47     37.55 o 
   9   5   5      563.96      575.12     34.38 o 
  10   5   5      104.79       60.85     40.16 o 
 -10   6   5        2.18      -15.57     29.11 o 
  -9   6   5       10.55       20.71     23.42 o 
  -8   6   5      121.88       86.43     21.35 o 
  -7   6   5       11.07       18.21     17.47 o 
  -6   6   5      545.88      559.30     24.90 o 
  -5   6   5     2369.96     2264.95     42.38 o 
  -4   6   5     1484.22     1462.02     31.96 o 
  -3   6   5     1332.75     1352.86     29.29 o 
  -2   6   5      537.55      606.86     21.57 o 
  -1   6   5     4918.77     5088.26     48.95 o 
   0   6   5      295.19      288.96     11.40 o 
   1   6   5       44.34       45.69      8.37 o 
   2   6   5     3422.13     3421.77     36.78 o 
   3   6   5      869.34      861.17     22.23 o 
   4   6   5       35.85       35.37     13.43 o 
   5   6   5      281.92      314.39     19.32 o 
   6   6   5      495.20      451.07     23.06 o 
   7   6   5      322.44      363.68     30.37 o 
   8   6   5       51.59       62.51     20.33 o 
   9   6   5      528.70      517.87     42.60 o 
  10   6   5       48.03       18.13     35.10 o 
 -10   7   5      117.89      112.83     27.06 o 
  -9   7   5       12.40       43.50     23.30 o 
  -8   7   5      796.50      772.08     33.92 o 
  -7   7   5      289.40      339.16     37.68 o 
  -6   7   5        7.82        1.94     16.23 o 
  -5   7   5      274.45      285.40     19.73 o 
  -4   7   5       54.45       46.00     14.32 o 
  -3   7   5      106.19      123.59     14.79 o 
  -2   7   5      579.48      571.12     14.70 o 
  -1   7   5      392.90      420.37     12.82 o 
   0   7   5      321.19      354.63     12.14 o 
   1   7   5     1432.38     1429.21     21.76 o 
   2   7   5      580.03      618.59     18.77 o 
   3   7   5      385.14      342.83     18.47 o 
   4   7   5      174.15      180.61     16.10 o 
   5   7   5       69.38       89.33     15.57 o 
   6   7   5      655.38      670.59     28.27 o 
   7   7   5        3.75        6.03     24.12 o 
   8   7   5      131.22       92.27     23.01 o 
   9   7   5      197.96      225.05     25.42 o 
  10   7   5      107.46       94.75     28.28 o 
  -9   8   5       94.53       73.32     31.54 o 
  -8   8   5      511.55      539.84     30.20 o 
  -7   8   5        2.13       17.87     18.85 o 
  -6   8   5      211.87      211.71     23.60 o 
  -5   8   5      847.63      896.38     28.77 o 
  -4   8   5     3094.49     3023.95     47.82 o 
  -3   8   5      283.49      239.34     16.69 o 
  -2   8   5      260.67      252.66     11.68 o 
  -1   8   5      377.15      401.99     12.94 o 
   0   8   5     1686.44     1769.20     24.97 o 
   1   8   5      630.47      623.62     18.97 o 
   2   8   5     5446.51     5497.56     61.37 o 
   3   8   5     2678.96     2625.93     38.53 o 
   4   8   5      423.05      448.48     21.02 o 
   5   8   5        7.51      -10.24     20.68 o 
   6   8   5      501.64      486.92     24.08 o 
   7   8   5      140.37      186.53     25.16 o 
   8   8   5        4.27       -5.48     23.12 o 
   9   8   5      321.42      341.55     27.83 o 
  -9   9   5      278.33      345.16     30.02 o 
  -8   9   5     1032.30     1060.39     38.58 o 
  -7   9   5      163.97      155.26     22.14 o 
  -6   9   5      204.33      251.49     21.01 o 
  -5   9   5       40.75       34.92     15.82 o 
  -4   9   5     2391.10     2344.56     42.03 o 
  -3   9   5        5.87       13.24     13.13 o 
  -2   9   5     1091.92     1121.49     20.57 o 
  -1   9   5     2246.57     2189.10     28.72 o 
   0   9   5       13.17        1.27      8.49 o 
   1   9   5      386.45      388.39     16.05 o 
   2   9   5      335.68      331.68     22.14 o 
   3   9   5     1452.08     1463.77     29.40 o 
   4   9   5      689.08      687.59     25.93 o 
   5   9   5      173.62      170.85     19.25 o 
   6   9   5      954.18      911.73     30.82 o 
   7   9   5      274.38      235.33     23.23 o 
   8   9   5      223.62      224.66     23.82 o 
   9   9   5      257.65      283.50     27.21 o 
  -9  10   5      949.91      989.58     41.63 o 
  -8  10   5       12.79       15.64     22.40 o 
  -7  10   5      265.58      288.75     25.40 o 
  -6  10   5      220.22      222.28     21.40 o 
  -5  10   5       39.17       33.16     17.09 o 
  -4  10   5     1021.86      993.27     34.79 o 
  -3  10   5     3810.89     3710.19     53.82 o 
  -2  10   5     3190.62     3147.87     36.56 o 
  -1  10   5      148.11      174.38     13.39 o 
   0  10   5     2901.49     2993.66     37.39 o 
   1  10   5     2397.94     2500.61     73.95 o 
   2  10   5        3.51        4.77     11.36 o 
   3  10   5       12.76       21.53     12.04 o 
   4  10   5     2992.17     2837.02     46.86 o 
   5  10   5     3341.58     3151.39     52.04 o 
   6  10   5      324.08      276.98     21.94 o 
   7  10   5      771.53      708.01     29.57 o 
   8  10   5      425.86      362.79     26.37 o 
   9  10   5      130.64      112.23     28.65 o 
  -9  11   5        5.93       -7.49     25.24 o 
  -8  11   5      124.14      124.97     24.58 o 
  -7  11   5        0.74       -7.48     20.03 o 
  -6  11   5      874.70      910.96     32.14 o 
  -5  11   5      109.69      124.42     19.75 o 
  -4  11   5     1662.96     1611.05     63.34 o 
  -3  11   5      919.16      864.45     26.56 o 
  -2  11   5       56.67       62.12     10.59 o 
  -1  11   5     3056.36     3084.03     36.37 o 
   0  11   5      209.41      194.34     15.04 o 
   1  11   5     4868.93     4799.12     62.28 o 
   2  11   5      155.89      174.29     14.85 o 
   3  11   5      387.70      365.78     35.08 o 
   4  11   5      259.70      268.05     19.98 o 
   5  11   5      434.97      505.56     24.44 o 
   6  11   5     1901.29     1920.53     43.78 o 
   7  11   5        0.19      -25.07     18.08 o 
   8  11   5      800.27      786.08     33.03 o 
   9  11   5      250.35      289.92     29.00 o 
  -9  12   5       49.34       12.22     28.43 o 
  -8  12   5      127.25      107.97     24.51 o 
  -7  12   5       31.44       43.96     23.66 o 
  -6  12   5      838.78      854.78     31.59 o 
  -5  12   5     3185.59     3130.81     57.13 o 
  -4  12   5     2747.92     2653.51     46.86 o 
  -3  12   5      371.25      459.52     21.41 o 
  -2  12   5      159.28      190.07     12.87 o 
  -1  12   5     1711.34     1702.70     26.64 o 
   0  12   5      229.37      221.88     18.05 o 
   1  12   5      275.73      333.30     17.05 o 
   2  12   5     2603.49     2561.98     39.34 o 
   3  12   5     2044.56     1932.73     38.59 o 
   4  12   5       22.82       20.77     16.13 o 
   5  12   5        2.19      -12.19     17.05 o 
   6  12   5      453.36      470.56     25.83 o 
   7  12   5      408.82      465.21     29.92 o 
   8  12   5        1.13      -32.48     21.65 o 
   9  12   5      539.68      557.87     33.52 o 
  -8  13   5        0.46      -32.36     22.56 o 
  -7  13   5       87.39       58.87     26.04 o 
  -6  13   5       22.55       10.14     18.63 o 
  -5  13   5       33.35       34.07     18.52 o 
  -4  13   5      397.26      451.26     28.60 o 
  -3  13   5      708.56      684.34     28.75 o 
  -2  13   5      542.17      533.44     17.30 o 
  -1  13   5      622.45      681.64     22.99 o 
   0  13   5       77.81       79.01     14.61 o 
   1  13   5      489.57      496.83     19.50 o 
   2  13   5      460.03      453.64     19.32 o 
   3  13   5      833.26      831.31     27.94 o 
   4  13   5     1046.12     1003.29     31.05 o 
   5  13   5       14.29        9.33     17.03 o 
   6  13   5       24.49       -6.13     18.59 o 
   7  13   5        2.23       32.13     20.77 o 
   8  13   5       27.98       -1.15     21.56 o 
  -8  14   5        1.79        4.05     27.80 o 
  -7  14   5       33.93       11.70     22.36 o 
  -6  14   5     1074.23     1091.44     36.75 o 
  -5  14   5      780.06      806.90     29.86 o 
  -4  14   5      307.88      367.71     23.22 o 
  -3  14   5     1465.54     1420.67     34.88 o 
  -2  14   5      953.54      860.82     21.33 o 
  -1  14   5     1189.95     1200.52     30.07 o 
   0  14   5        4.51      -20.11     13.40 o 
   1  14   5       31.89       20.79     13.47 o 
   2  14   5      169.55      193.40     17.06 o 
   3  14   5     1097.00     1001.44     30.56 o 
   4  14   5     1110.59     1094.89     47.29 o 
   5  14   5      114.98      103.34     19.74 o 
   6  14   5       41.96       51.78     27.77 o 
   7  14   5        7.13       16.55     21.07 o 
   8  14   5        2.67       26.60     22.63 o 
  -8  15   5      102.75       86.53     30.74 o 
  -7  15   5      104.54       91.37     24.93 o 
  -6  15   5      602.06      656.84     31.19 o 
  -5  15   5       20.65       -8.12     23.36 o 
  -4  15   5        0.53       14.02     18.39 o 
  -3  15   5        6.90        2.38     16.27 o 
  -2  15   5       13.60       21.40     14.84 o 
  -1  15   5      376.75      395.52     20.49 o 
   0  15   5        4.04       21.79     14.10 o 
   1  15   5      651.39      718.63     22.98 o 
   2  15   5      350.70      340.46     24.82 o 
   3  15   5      302.35      346.84     22.08 o 
   4  15   5       41.83       75.86     18.39 o 
   5  15   5      763.51      661.86     28.79 o 
   6  15   5       30.44       30.86     20.18 o 
   7  15   5       11.15       26.62     22.47 o 
   8  15   5      105.98       91.86     25.29 o 
  -7  16   5      384.33      435.76     36.62 o 
  -6  16   5      166.52      167.63     24.61 o 
  -5  16   5       85.99       83.24     21.67 o 
  -4  16   5        8.32       11.97     21.82 o 
  -3  16   5      408.04      423.24     23.60 o 
  -2  16   5     5592.43     5593.87     72.31 o 
  -1  16   5       72.60       86.37     22.98 o 
   0  16   5      967.67     1006.54     27.33 o 
   1  16   5      683.80      660.09     23.45 o 
   2  16   5       59.78      105.63     16.10 o 
   3  16   5       19.22        5.64     16.61 o 
   4  16   5     2479.99     2296.10     47.33 o 
   5  16   5     1543.34     1554.62     41.00 o 
   6  16   5       53.86       59.76     21.64 o 
   7  16   5      212.58      247.94     26.88 o 
  -7  17   5      100.22       77.46     30.49 o 
  -6  17   5        5.51      -16.44     30.89 o 
  -5  17   5      364.99      390.82     27.18 o 
  -4  17   5      139.65      211.35     23.63 o 
  -3  17   5      332.43      357.69     34.16 o 
  -2  17   5     3095.82     3171.79     58.86 o 
  -1  17   5      324.03      368.88     21.72 o 
   0  17   5      257.77      240.49     18.53 o 
   1  17   5      133.79      137.89     17.72 o 
   2  17   5       82.97       62.47     18.64 o 
   3  17   5      435.68      445.57     25.44 o 
   4  17   5       18.09       15.39     20.75 o 
   5  17   5      395.27      399.30     27.22 o 
   6  17   5      908.03      966.44     35.71 o 
   7  17   5      233.08      249.83     27.40 o 
  -7  18   5        0.73       58.27     39.62 o 
  -6  18   5       72.60      110.12     40.96 o 
  -5  18   5     1450.78     1424.12     51.38 o 
  -4  18   5      141.48      229.69     31.75 o 
  -3  18   5       20.86       31.21     38.32 o 
  -2  18   5        4.20       12.96     18.19 o 
  -1  18   5       68.71       60.15     15.84 o 
   0  18   5      243.69      237.65     18.74 o 
   1  18   5        1.55      -12.14     15.54 o 
   2  18   5      657.07      640.56     27.95 o 
   3  18   5     1355.54     1218.24     36.65 o 
   4  18   5       63.21       47.32     20.73 o 
   5  18   5        1.86       17.51     21.41 o 
   6  18   5      142.75      125.35     24.96 o 
   7  18   5      707.29      730.32     39.22 o 
  -6  19   5      691.89      736.67     40.97 o 
  -5  19   5      381.30      379.41     66.53 o 
  -4  19   5      202.76      253.38     34.87 o 
  -3  19   5      229.75      254.34     32.83 o 
  -2  19   5       51.47       70.59     19.18 o 
  -1  19   5        8.72       11.50     16.11 o 
   0  19   5      603.15      681.78     25.99 o 
   1  19   5     1096.68     1084.40     31.28 o 
   2  19   5       12.36       20.19     19.49 o 
   3  19   5      132.03      156.48     24.44 o 
   4  19   5      304.27      298.68     25.41 o 
   5  19   5      107.98      102.28     23.17 o 
   6  19   5        3.15       -1.57     23.12 o 
  -6  20   5      130.22       42.53     37.22 o 
  -5  20   5      181.56      161.33     53.80 o 
  -4  20   5        0.57      -43.11     28.74 o 
  -3  20   5      191.53      195.21     32.25 o 
  -2  20   5      386.38      400.50     22.67 o 
  -1  20   5        2.02      -23.34     15.56 o 
   0  20   5        2.76       -2.26     16.43 o 
   1  20   5        0.38        5.57     19.67 o 
   2  20   5      187.78      210.60     23.90 o 
   3  20   5        0.70      -16.31     18.98 o 
   4  20   5      207.08      187.13     24.97 o 
   5  20   5      174.91      206.28     26.78 o 
   6  20   5       98.11       31.05     25.93 o 
  -5  21   5       39.25       -1.47     49.31 o 
  -4  21   5       38.18      -44.42     42.28 o 
  -3  21   5      132.72      266.98     47.03 o 
  -2  21   5       83.32      104.00     21.37 o 
  -1  21   5      149.47      166.58     20.70 o 
   0  21   5      357.47      338.71     23.39 o 
   1  21   5      595.59      650.99     44.05 o 
   2  21   5       55.26       60.51     22.64 o 
   3  21   5      227.28      257.20     25.60 o 
   4  21   5      231.12      173.40     26.11 o 
   5  21   5      201.97      162.27     26.42 o 
  -4  22   5       52.24        9.85     51.86 o 
  -3  22   5       26.56       20.51     23.91 o 
  -2  22   5       25.94       45.96     20.98 o 
  -1  22   5       31.09       63.11     19.66 o 
   0  22   5        4.93       -4.31     18.05 o 
   1  22   5       35.99       19.01     20.02 o 
   2  22   5        5.44       -2.48     22.85 o 
   3  22   5       27.28       32.22     22.21 o 
   4  22   5        8.86       20.82     24.49 o 
  -3  23   5       59.03       41.31     33.76 o 
  -2  23   5      158.44      150.87     24.17 o 
  -1  23   5      639.07      699.00     28.98 o 
   0  23   5      348.37      331.89     30.94 o 
   1  23   5        5.65        0.51     22.90 o 
   2  23   5       64.96       57.06     23.50 o 
   3  23   5      127.17      117.80     25.49 o 
  -2  24   5      167.08      166.06     29.58 o 
  -1  24   5       43.55       36.47     21.35 o 
   0  24   5      317.97      405.28     38.42 o 
   1  24   5        1.95        7.36     23.69 o 
   2  24   5       35.73       22.83     24.79 o 
  -9   0   6      153.20      193.16     40.46 o 
  -8   0   6      343.26      338.39     49.11 o 
  -7   0   6     2019.50     1798.33    124.65 o 
  -6   0   6     1030.05      982.02     46.21 o 
  -5   0   6     3390.18     3290.89     90.38 o 
  -4   0   6     1918.51     1788.56     52.47 o 
  -3   0   6     1072.87      981.78     39.88 o 
  -2   0   6      809.16      770.79     34.42 o 
  -1   0   6     2751.91     2802.38     67.96 o 
   0   0   6        0.96       15.56     12.44 o 
   1   0   6     2552.69     2549.26     44.77 o 
   2   0   6    11260.93    10906.00    133.29 o 
   3   0   6      107.47       77.91     19.76 o 
   4   0   6      667.89      676.43     22.92 o 
   5   0   6       13.98       12.92     32.23 o 
   6   0   6     2492.89     2604.91     97.41 o 
   7   0   6       26.11       -8.91     42.01 o 
   8   0   6     1155.24     1048.50     75.57 o 
   9   0   6      370.08      451.69     60.10 o 
  -9   1   6       70.40       76.86     24.88 o 
  -8   1   6      186.68      188.71     23.90 o 
  -7   1   6      309.50      335.50     25.15 o 
  -6   1   6      139.92      138.98     19.48 o 
  -5   1   6     1630.78     1550.93     41.88 o 
  -4   1   6      640.18      592.38     34.58 o 
  -3   1   6       71.27       60.41     13.97 o 
  -2   1   6     1276.51     1340.67     37.24 o 
  -1   1   6      655.84      666.72     21.05 o 
   0   1   6     1897.46     1820.46     33.08 o 
   1   1   6      794.83      818.95     18.59 o 
   2   1   6      976.45      990.77     20.54 o 
   3   1   6      494.40      532.20     16.07 o 
   4   1   6      698.81      708.52     16.89 o 
   5   1   6     1452.93     1442.15     29.57 o 
   6   1   6       88.49       80.03     21.28 o 
   7   1   6      749.37      767.23     45.47 o 
   8   1   6      311.19      334.13     37.57 o 
   9   1   6      239.79      253.44     39.27 o 
  -9   2   6       11.20       -3.87     24.72 o 
  -8   2   6       86.85       89.27     23.56 o 
  -7   2   6      711.45      771.65     42.55 o 
  -6   2   6        3.44       22.33     16.55 o 
  -5   2   6      634.22      591.58     24.99 o 
  -4   2   6     4868.99     4484.42     62.43 o 
  -3   2   6     4324.99     4168.97     57.91 o 
  -2   2   6      121.46      155.84     17.53 o 
  -1   2   6      970.85      952.56     25.27 o 
   0   2   6      590.15      597.43     16.13 o 
   1   2   6       18.48       24.40      9.10 o 
   2   2   6      543.87      559.85     15.77 o 
   3   2   6     2829.94     2732.02     31.89 o 
   4   2   6     3163.15     3110.36     38.88 o 
   5   2   6      267.88      291.33     19.58 o 
   6   2   6      384.54      419.55     27.64 o 
   7   2   6      230.89      210.38     33.50 o 
   8   2   6       22.04        7.40     32.30 o 
   9   2   6      101.23      112.80     42.24 o 
  -9   3   6      127.39      103.68     24.78 o 
  -8   3   6      189.18      208.02     26.49 o 
  -7   3   6      150.31      165.62     25.97 o 
  -6   3   6        3.22        1.45     17.56 o 
  -5   3   6       56.57       41.86     16.44 o 
  -4   3   6      332.77      345.76     20.42 o 
  -3   3   6     1588.38     1550.39     33.48 o 
  -2   3   6      834.21      745.17     24.14 o 
  -1   3   6      282.61      284.46     14.28 o 
   0   3   6        0.58        6.58      9.01 o 
   1   3   6        9.89       13.38      8.92 o 
   2   3   6     1806.54     1780.77     26.23 o 
   3   3   6      477.30      522.91     18.78 o 
   4   3   6     1079.30     1130.88     30.22 o 
   5   3   6       13.45       39.39     15.74 o 
   6   3   6        3.74       10.66     21.99 o 
   7   3   6        6.20       -8.07     21.37 o 
   8   3   6        6.48      -18.15     30.36 o 
   9   3   6       76.08      115.97     95.84 o 
  -9   4   6        9.36       13.90     24.02 o 
  -8   4   6       46.43       50.96     32.01 o 
  -7   4   6       90.70      105.51     27.66 o 
  -6   4   6      838.43      748.87     29.26 o 
  -5   4   6       17.04       11.96     16.63 o 
  -4   4   6     4789.75     4717.97     65.60 o 
  -3   4   6      124.24      198.94     17.16 o 
  -2   4   6      422.74      405.04     19.05 o 
  -1   4   6     2580.66     2665.05     37.94 o 
   0   4   6        3.94       -3.15      9.25 o 
   1   4   6      333.24      308.34     13.94 o 
   2   4   6      273.06      303.84     13.12 o 
   3   4   6     3317.30     3313.01     39.74 o 
   4   4   6     3342.27     3490.53     47.61 o 
   5   4   6       38.72       27.45     16.30 o 
   6   4   6       40.82       62.71     18.30 o 
   7   4   6       95.38       73.71     23.89 o 
   8   4   6        4.89      -43.20     28.80 o 
   9   4   6        1.70       19.18     43.72 o 
  -9   5   6      409.50      474.34     33.60 o 
  -8   5   6       77.34      116.08     24.71 o 
  -7   5   6      158.38      148.20     23.12 o 
  -6   5   6      123.38      115.24     20.32 o 
  -5   5   6      687.89      684.86     26.28 o 
  -4   5   6      317.65      322.97     20.87 o 
  -3   5   6      228.49      196.37     16.84 o 
  -2   5   6     2727.96     2761.29     43.91 o 
  -1   5   6     1293.37     1242.55     24.16 o 
   0   5   6        9.60        8.80      9.42 o 
   1   5   6       79.93       84.82     12.49 o 
   2   5   6      513.45      558.57     35.61 o 
   3   5   6       97.65      101.94     14.21 o 
   4   5   6     1215.47     1168.55     27.87 o 
   5   5   6     2065.99     2033.08     41.34 o 
   6   5   6      426.57      458.12     23.99 o 
   7   5   6        6.99      -20.33     18.74 o 
   8   5   6        3.33      -30.92     23.92 o 
   9   5   6      158.30      230.84     48.27 o 
  -9   6   6      119.91       83.00     27.23 o 
  -8   6   6       32.53       24.22     23.47 o 
  -7   6   6      176.39      179.98     23.71 o 
  -6   6   6     1519.57     1511.95     38.55 o 
  -5   6   6     2137.15     2121.87     43.96 o 
  -4   6   6       60.89       31.32     15.44 o 
  -3   6   6      444.73      406.26     25.29 o 
  -2   6   6      279.10      319.72     18.05 o 
  -1   6   6     1520.96     1483.33     29.99 o 
   0   6   6       44.62       47.11     10.15 o 
   1   6   6     2574.84     2593.22     37.19 o 
   2   6   6      389.83      413.42     16.86 o 
   3   6   6      619.63      674.68     21.60 o 
   4   6   6      737.60      687.18     22.51 o 
   5   6   6      364.65      408.66     22.89 o 
   6   6   6      486.47      515.92     25.79 o 
   7   6   6      853.93      923.36     32.62 o 
   8   6   6      380.66      319.88     31.51 o 
   9   6   6      895.48      937.86     87.82 o 
  -9   7   6        1.51      -29.81     25.88 o 
  -8   7   6      424.17      405.61     29.11 o 
  -7   7   6     1971.99     1867.71     52.19 o 
  -6   7   6      815.36      803.43     52.46 o 
  -5   7   6        4.05       -1.03     17.25 o 
  -4   7   6     3809.85     3773.37     57.73 o 
  -3   7   6     1609.14     1632.45     35.91 o 
  -2   7   6        9.79       12.41     13.42 o 
  -1   7   6     2574.20     2466.83     39.81 o 
   0   7   6     4177.42     4133.30     44.40 o 
   1   7   6     3526.71     3544.39     44.39 o 
   2   7   6     3120.65     3152.37     48.15 o 
   3   7   6     3030.97     3074.22     44.65 o 
   4   7   6      146.85      147.71     18.52 o 
   5   7   6       13.07       44.60     17.34 o 
   6   7   6        7.23        7.56     17.57 o 
   7   7   6     1094.44     1095.73     35.42 o 
   8   7   6      861.13      799.26     38.37 o 
   9   7   6      248.21      293.57     45.49 o 
  -9   8   6       88.00       78.05     29.69 o 
  -8   8   6      644.57      649.94     32.77 o 
  -7   8   6       46.34       48.78     29.72 o 
  -6   8   6       51.28       69.55     19.77 o 
  -5   8   6      382.46      369.94     29.61 o 
  -4   8   6      736.34      649.50     36.89 o 
  -3   8   6     4337.80     4202.25     93.98 o 
  -2   8   6       51.11       51.09     14.48 o 
  -1   8   6      397.05      397.34     17.88 o 
   0   8   6      867.73      843.65     20.05 o 
   1   8   6     1857.30     1826.62     71.79 o 
   2   8   6      207.76      216.18     15.85 o 
   3   8   6     1592.28     1563.57     31.57 o 
   4   8   6     3306.92     3296.87     52.84 o 
   5   8   6      127.96      108.64     24.21 o 
   6   8   6     1215.10     1133.74     35.16 o 
   7   8   6       20.73       34.78     20.39 o 
   8   8   6      897.44      905.51     35.98 o 
   9   8   6       14.46       33.42     29.51 o 
  -8   9   6      243.67      278.78     43.43 o 
  -7   9   6      232.48      276.48     25.90 o 
  -6   9   6      437.72      386.90     26.34 o 
  -5   9   6      156.53      139.58     29.89 o 
  -4   9   6      162.68      201.25     20.25 o 
  -3   9   6      923.37      947.62     29.46 o 
  -2   9   6     2472.45     2328.14     41.45 o 
  -1   9   6     2048.06     2179.48     33.97 o 
   0   9   6      389.51      425.95     17.21 o 
   1   9   6     1131.45     1123.46     29.33 o 
   2   9   6      250.42      266.76     18.03 o 
   3   9   6      202.88      206.19     16.82 o 
   4   9   6       46.33       62.29     17.77 o 
   5   9   6      871.27      883.77     41.28 o 
   6   9   6      324.67      340.94     24.15 o 
   7   9   6       10.47       16.72     19.47 o 
   8   9   6        0.09       16.55     23.40 o 
  -8  10   6       13.70      -13.35     29.01 o 
  -7  10   6        6.76        2.64     21.36 o 
  -6  10   6       17.30        2.32     20.55 o 
  -5  10   6       70.37       91.69     19.25 o 
  -4  10   6        2.98        3.56     16.50 o 
  -3  10   6       72.66       83.27     17.22 o 
  -2  10   6       74.26       90.10     15.73 o 
  -1  10   6       19.23       36.53     12.51 o 
   0  10   6      159.02      164.08     16.12 o 
   1  10   6        2.95       -0.08     14.01 o 
   2  10   6      613.72      574.65     27.02 o 
   3  10   6       15.81        9.07     13.67 o 
   4  10   6       40.62       36.27     17.55 o 
   5  10   6       34.88       65.56     19.55 o 
   6  10   6      249.75      322.16     33.28 o 
   7  10   6       64.05       70.20     22.36 o 
   8  10   6       29.45       -9.95     23.27 o 
  -8  11   6      453.66      507.05     32.64 o 
  -7  11   6      266.04      207.11     26.85 o 
  -6  11   6     1065.59      961.37     39.29 o 
  -5  11   6       10.89       14.24     19.26 o 
  -4  11   6      575.03      573.14     25.62 o 
  -3  11   6      495.54      551.08     24.45 o 
  -2  11   6      595.49      718.23     25.66 o 
  -1  11   6     1403.35     1431.06     32.83 o 
   0  11   6     1160.67     1127.17     29.81 o 
   1  11   6     1216.18     1191.56     31.79 o 
   2  11   6       29.42       27.44     14.57 o 
   3  11   6      102.71      121.31     16.19 o 
   4  11   6       85.62       58.95     18.11 o 
   5  11   6     1056.01     1011.69     38.79 o 
   6  11   6     1143.70     1134.41     37.81 o 
   7  11   6      149.49      122.71     24.75 o 
   8  11   6        4.02       -9.26     24.25 o 
  -8  12   6        0.11       -6.62     25.50 o 
  -7  12   6        5.38        2.04     23.05 o 
  -6  12   6      356.52      404.25     27.78 o 
  -5  12   6        6.04       -1.65     18.39 o 
  -4  12   6      141.93      184.08     21.56 o 
  -3  12   6     1669.84     1754.53     39.04 o 
  -2  12   6      168.80      166.62     20.80 o 
  -1  12   6       25.85       55.61     17.70 o 
   0  12   6      413.70      461.24     22.17 o 
   1  12   6      230.49      275.25     22.41 o 
   2  12   6      256.96      281.29     28.41 o 
   3  12   6      208.39      249.50     18.77 o 
   4  12   6      173.97      194.99     21.62 o 
   5  12   6      117.03      187.55     28.96 o 
   6  12   6      499.95      594.49     38.87 o 
   7  12   6      325.39      313.49     27.66 o 
   8  12   6        2.40       11.74     23.98 o 
  -8  13   6      445.72      448.50     32.95 o 
  -7  13   6     1170.18     1199.85     41.12 o 
  -6  13   6      229.20      216.02     25.62 o 
  -5  13   6      245.32      271.53     23.96 o 
  -4  13   6       25.78       44.27     19.26 o 
  -3  13   6      286.89      315.57     22.61 o 
  -2  13   6       13.62       16.86     23.86 o 
  -1  13   6      384.87      436.92     25.53 o 
   0  13   6     4682.84     4751.02     65.21 o 
   1  13   6      714.81      748.74     24.06 o 
   2  13   6      302.02      314.90     19.56 o 
   3  13   6     1417.81     1321.43     32.51 o 
   4  13   6       46.23       38.15     19.45 o 
   5  13   6      522.96      541.82     38.80 o 
   6  13   6      271.78      217.74     25.42 o 
   7  13   6     1564.52     1534.88     61.05 o 
  -7  14   6       20.13       16.78     23.72 o 
  -6  14   6      147.57      175.54     24.46 o 
  -5  14   6      250.10      311.99     26.08 o 
  -4  14   6        3.16       25.86     19.56 o 
  -3  14   6      731.18      758.39     28.47 o 
  -2  14   6      986.65      994.03     60.10 o 
  -1  14   6      202.03      199.98     22.54 o 
   0  14   6      159.39      177.96     19.38 o 
   1  14   6     1112.65     1177.45     51.33 o 
   2  14   6     1652.24     1675.17     35.87 o 
   3  14   6      526.60      514.35     25.71 o 
   4  14   6       12.14      -15.57     19.79 o 
   5  14   6      301.45      349.03     26.35 o 
   6  14   6      252.47      271.85     26.19 o 
   7  14   6        1.41       -4.55     23.56 o 
  -7  15   6      187.31      174.08     27.72 o 
  -6  15   6       10.00      -18.52     24.36 o 
  -5  15   6      299.91      361.99     30.82 o 
  -4  15   6      282.64      246.50     23.42 o 
  -3  15   6     1117.80     1011.16     47.97 o 
  -2  15   6     1669.47     1692.49     57.87 o 
  -1  15   6      273.78      245.64     24.09 o 
   0  15   6      368.52      405.74     22.67 o 
   1  15   6        4.79       -8.81     15.05 o 
   2  15   6     1183.36     1084.99     30.97 o 
   3  15   6      181.51      174.98     21.07 o 
   4  15   6      583.53      540.52     28.89 o 
   5  15   6      346.28      395.04     38.37 o 
   6  15   6      219.58      245.84     27.05 o 
   7  15   6       22.38       36.15     24.50 o 
  -6  16   6        0.61        4.28     23.69 o 
  -5  16   6       60.85       30.55     26.74 o 
  -4  16   6      305.78      285.64     35.96 o 
  -3  16   6      237.51      210.19     36.92 o 
  -2  16   6       12.87        6.16     26.37 o 
  -1  16   6      383.11      340.08     27.18 o 
   0  16   6      346.73      369.66     21.52 o 
   1  16   6        0.64        3.16     16.16 o 
   2  16   6       52.45       30.63     17.54 o 
   3  16   6      957.44      936.43     48.24 o 
   4  16   6      252.24      278.06     24.76 o 
   5  16   6        1.15       -3.36     20.57 o 
   6  16   6      373.01      363.20     37.00 o 
  -6  17   6       44.68        2.34     24.87 o 
  -5  17   6       11.14      -26.25     22.68 o 
  -4  17   6       67.40       86.66     32.47 o 
  -3  17   6       69.96      116.67     31.24 o 
  -2  17   6      463.50      634.58     43.20 o 
  -1  17   6      433.50      407.57     38.24 o 
   0  17   6      821.31      795.75     36.11 o 
   1  17   6      221.90      265.26     24.25 o 
   2  17   6      164.41      177.39     20.94 o 
   3  17   6        0.37       40.55     21.60 o 
   4  17   6       20.17       25.70     28.47 o 
   5  17   6        9.95       -7.16     22.11 o 
   6  17   6      200.36      193.17     32.13 o 
  -5  18   6      273.81      272.90     40.11 o 
  -4  18   6      502.99      567.42     45.19 o 
  -3  18   6      101.45       98.59     38.79 o 
  -2  18   6       79.69       87.68     31.00 o 
  -1  18   6       19.47        4.42     19.44 o 
   0  18   6       33.59       41.34     17.53 o 
   1  18   6      149.19      171.67     20.44 o 
   2  18   6        8.01       32.46     21.39 o 
   3  18   6      459.97      407.03     27.25 o 
   4  18   6      159.40      173.06     24.58 o 
   5  18   6       65.23       84.77     23.93 o 
  -5  19   6      196.06      248.45     39.07 o 
  -4  19   6      143.49      129.09     36.77 o 
  -3  19   6       26.41       15.31     32.73 o 
  -2  19   6       65.26       79.82     33.39 o 
  -1  19   6      150.88      140.72     23.09 o 
   0  19   6      346.68      378.88     24.24 o 
   1  19   6      294.43      339.56     23.77 o 
   2  19   6       13.90      -10.93     19.62 o 
   3  19   6       31.93       48.62     22.86 o 
   4  19   6        0.13       27.24     22.15 o 
   5  19   6      110.45      195.92     27.10 o 
  -4  20   6       40.54       10.79     48.17 o 
  -3  20   6       28.91       47.45     34.29 o 
  -2  20   6      169.23      200.24     40.90 o 
  -1  20   6      383.84      418.73     28.07 o 
   0  20   6       87.77      114.70     20.61 o 
   1  20   6      820.43      967.74     32.03 o 
   2  20   6      565.71      554.64     30.26 o 
   3  20   6        1.53       -0.08     21.97 o 
   4  20   6        1.59        8.13     24.35 o 
  -3  21   6        6.85       -9.78     34.22 o 
  -2  21   6       20.72       43.82     27.63 o 
  -1  21   6       97.60       61.73     23.43 o 
   0  21   6       44.54       45.38     20.03 o 
   1  21   6        9.60       -3.40     22.14 o 
   2  21   6       57.84       71.07     24.16 o 
   3  21   6      427.91      453.19     49.22 o 
  -2  22   6       23.24       27.59     26.11 o 
  -1  22   6       57.50       70.55     28.16 o 
   0  22   6      111.57      144.17     23.66 o 
   1  22   6        1.85      -18.58     22.85 o 
   2  22   6       52.01        7.44     26.67 o 
  -8   1   7      789.04      785.18     35.58 o 
  -7   1   7      310.31      301.04     44.71 o 
  -6   1   7       94.12       60.98     19.55 o 
  -5   1   7       32.03       47.45     18.82 o 
  -4   1   7      278.31      306.12     21.51 o 
  -3   1   7      272.97      274.01     19.83 o 
  -2   1   7     1624.51     1534.72     34.83 o 
  -1   1   7     2981.70     3002.18     48.13 o 
   0   1   7     1790.85     1735.31     34.68 o 
   1   1   7      563.53      569.50     20.30 o 
   2   1   7     1065.12     1097.35     23.58 o 
   3   1   7       95.18      142.41     17.11 o 
   4   1   7      387.67      368.48     19.23 o 
   5   1   7     1925.95     1824.80     63.32 o 
   6   1   7     1031.08     1045.95     49.34 o 
   7   1   7       61.88       94.75     36.42 o 
   8   1   7        4.38      -17.25     33.93 o 
  -8   2   7       29.80       36.60     24.01 o 
  -7   2   7      106.87      126.99     27.54 o 
  -6   2   7      190.41      191.47     23.64 o 
  -5   2   7        0.45        2.23     20.90 o 
  -4   2   7      817.80      798.79     28.69 o 
  -3   2   7      205.81      173.87     19.66 o 
  -2   2   7      678.33      794.84     27.34 o 
  -1   2   7       14.21        7.43     14.44 o 
   0   2   7      927.59      952.86     27.40 o 
   1   2   7      666.37      682.80     19.08 o 
   2   2   7       21.60        7.28     11.42 o 
   3   2   7      460.20      485.29     19.23 o 
   4   2   7      229.51      239.82     19.69 o 
   5   2   7       34.52       18.26     38.87 o 
   6   2   7      401.79      382.09     38.13 o 
   7   2   7      704.20      697.45     45.83 o 
   8   2   7      515.34      432.13     64.65 o 
  -8   3   7       58.06       43.07     23.39 o 
  -7   3   7       25.64       -8.43     21.11 o 
  -6   3   7      379.48      375.35     25.75 o 
  -5   3   7       66.75       55.62     21.11 o 
  -4   3   7     1167.64     1109.74     33.28 o 
  -3   3   7     2935.80     2989.66     50.16 o 
  -2   3   7     1451.40     1435.30     34.45 o 
  -1   3   7       58.32       34.74     15.09 o 
   0   3   7      243.30      253.19     18.36 o 
   1   3   7     2823.33     2789.29     36.38 o 
   2   3   7      988.55     1030.12     25.65 o 
   3   3   7       80.60      120.95     17.32 o 
   4   3   7     2063.14     2014.96     37.27 o 
   5   3   7      937.51      894.90     41.12 o 
   6   3   7       46.83       20.65     22.89 o 
   7   3   7      576.74      576.88     44.88 o 
   8   3   7      271.67      274.26     40.98 o 
  -8   4   7       12.76      -12.50     23.82 o 
  -7   4   7        4.52      -27.10     21.12 o 
  -6   4   7        0.76       -9.67     20.17 o 
  -5   4   7     1659.79     1627.18     40.35 o 
  -4   4   7      776.70      738.26     28.14 o 
  -3   4   7      179.88      176.25     18.97 o 
  -2   4   7     1019.65     1004.12     30.91 o 
  -1   4   7      178.69      203.53     17.50 o 
   0   4   7      392.50      356.99     19.23 o 
   1   4   7      729.06      760.31     20.20 o 
   2   4   7     1608.21     1425.95     33.95 o 
   3   4   7     5205.36     5223.40     63.36 o 
   4   4   7      275.46      284.76     19.25 o 
   5   4   7     1319.07     1330.02     36.05 o 
   6   4   7       12.44        6.68     22.19 o 
   7   4   7      322.28      397.03     45.66 o 
   8   4   7      132.37      194.39     37.93 o 
  -8   5   7      484.92      474.62     32.81 o 
  -7   5   7      236.85      211.64     25.24 o 
  -6   5   7      350.24      307.66     26.75 o 
  -5   5   7      756.34      787.44     39.17 o 
  -4   5   7      395.87      301.46     22.99 o 
  -3   5   7      156.53      185.45     19.07 o 
  -2   5   7     2285.86     2149.16     41.65 o 
  -1   5   7     1639.00     1548.50     34.48 o 
   0   5   7     1674.88     1709.99     35.10 o 
   1   5   7        8.78       -2.43     12.51 o 
   2   5   7      118.78      109.92     16.96 o 
   3   5   7      762.64      806.87     25.41 o 
   4   5   7      416.89      403.56     21.55 o 
   5   5   7       71.63       25.91     23.75 o 
   6   5   7     1052.64     1059.14     34.82 o 
   7   5   7      602.43      490.41     35.28 o 
   8   5   7      168.23      139.47     38.34 o 
  -8   6   7       19.46        8.14     23.92 o 
  -7   6   7      205.38      202.68     35.23 o 
  -6   6   7      563.78      569.05     30.13 o 
  -5   6   7     1332.59     1312.44     37.67 o 
  -4   6   7       20.35       12.26     16.98 o 
  -3   6   7      421.61      407.27     22.85 o 
  -2   6   7      782.74      751.07     27.29 o 
  -1   6   7      449.86      488.79     21.96 o 
   0   6   7      618.98      642.20     23.46 o 
   1   6   7     1703.34     1779.32     39.54 o 
   2   6   7        3.20        2.91     15.26 o 
   3   6   7      165.20      179.80     17.90 o 
   4   6   7       29.11      -12.26     18.49 o 
   5   6   7      337.36      323.38     22.69 o 
   6   6   7       15.08       16.73     19.66 o 
   7   6   7      110.74      102.62     28.29 o 
   8   6   7      207.01      209.63     55.81 o 
  -8   7   7      131.10      134.48     27.27 o 
  -7   7   7      122.13      143.99     30.09 o 
  -6   7   7        2.32       34.60     21.65 o 
  -5   7   7       39.86       39.52     20.15 o 
  -4   7   7       62.46       45.94     18.28 o 
  -3   7   7      272.60      215.44     20.45 o 
  -2   7   7     1198.52     1140.60     31.64 o 
  -1   7   7      226.67      286.06     19.63 o 
   0   7   7        5.14       30.33     18.09 o 
   1   7   7       22.61       38.45     15.47 o 
   2   7   7      133.45      175.17     17.98 o 
   3   7   7      283.88      295.30     19.29 o 
   4   7   7      351.30      312.09     20.20 o 
   5   7   7      148.71      135.00     22.02 o 
   6   7   7        2.43       19.22     20.73 o 
   7   7   7      420.63      397.14     28.78 o 
   8   7   7       60.23       94.58     37.68 o 
  -8   8   7        1.03      -37.48     24.99 o 
  -7   8   7      517.64      502.26     30.96 o 
  -6   8   7      910.86      950.30     36.23 o 
  -5   8   7      110.56      106.18     21.16 o 
  -4   8   7      708.48      627.75     32.82 o 
  -3   8   7       23.67       47.56     17.88 o 
  -2   8   7      616.55      667.52     31.18 o 
  -1   8   7      183.62      182.16     18.94 o 
   0   8   7     1518.53     1577.46     52.82 o 
   1   8   7     1208.68     1254.34     32.27 o 
   2   8   7      791.34      771.66     30.65 o 
   3   8   7       14.84       10.45     15.37 o 
   4   8   7       14.37       28.43     17.05 o 
   5   8   7       98.21       90.69     25.57 o 
   6   8   7      154.79      120.43     23.34 o 
   7   8   7      187.28      138.41     25.40 o 
   8   8   7      401.91      390.62     68.56 o 
  -7   9   7       78.89       73.22     24.33 o 
  -6   9   7        2.63       36.65     21.84 o 
  -5   9   7      221.34      220.00     24.29 o 
  -4   9   7      196.45      232.18     22.53 o 
  -3   9   7      398.63      437.18     24.32 o 
  -2   9   7      622.12      631.56     25.79 o 
  -1   9   7        7.59       22.20     19.32 o 
   0   9   7      621.63      664.88     39.31 o 
   1   9   7      277.13      280.00     24.80 o 
   2   9   7     2131.85     2214.09     45.22 o 
   3   9   7      315.10      297.69     20.51 o 
   4   9   7      726.76      713.10     29.07 o 
   5   9   7       50.69        7.24     19.76 o 
   6   9   7      322.43      313.02     26.10 o 
   7   9   7        2.69      -34.48     22.99 o 
  -7  10   7       84.86       35.74     24.48 o 
  -6  10   7      173.13      171.12     26.24 o 
  -5  10   7     1345.40     1274.42     40.01 o 
  -4  10   7     1659.55     1688.03     46.13 o 
  -3  10   7       14.72       10.85     18.33 o 
  -2  10   7      458.12      482.58     25.24 o 
  -1  10   7       17.37       30.24     26.90 o 
   0  10   7        7.68       18.42     24.90 o 
   1  10   7        7.72      -20.50     16.08 o 
   2  10   7     2479.75     2444.83     73.83 o 
   3  10   7     1724.18     1729.62     37.55 o 
   4  10   7      180.06      161.29     21.65 o 
   5  10   7      322.40      338.63     26.31 o 
   6  10   7      197.09      245.66     42.52 o 
   7  10   7        7.91        8.48     25.20 o 
  -7  11   7        0.13       24.58     24.88 o 
  -6  11   7      294.56      268.57     38.64 o 
  -5  11   7      415.51      425.41     27.87 o 
  -4  11   7        3.02       -3.27     19.39 o 
  -3  11   7      439.49      488.86     26.11 o 
  -2  11   7        0.25      -29.87     19.91 o 
  -1  11   7     2632.13     2733.49     72.16 o 
   0  11   7       37.20       48.16     19.59 o 
   1  11   7       97.99      120.67     19.18 o 
   2  11   7       17.71       25.05     16.08 o 
   3  11   7      209.67      211.07     20.61 o 
   4  11   7     1354.60     1465.31     40.05 o 
   5  11   7        2.90       -0.32     20.13 o 
   6  11   7      384.22      404.06     28.62 o 
   7  11   7       87.66       72.62     24.86 o 
  -7  12   7      409.40      396.12     30.77 o 
  -6  12   7      559.63      567.31     32.08 o 
  -5  12   7      802.85      792.57     33.77 o 
  -4  12   7        7.94      -12.86     19.59 o 
  -3  12   7      735.49      777.53     47.09 o 
  -2  12   7       46.39       55.67     26.34 o 
  -1  12   7      546.32      528.19     37.14 o 
   0  12   7      897.55      852.83     65.52 o 
   1  12   7     2490.82     2456.81     47.01 o 
   2  12   7       77.94       73.31     17.49 o 
   3  12   7       15.09      -11.44     17.53 o 
   4  12   7      282.02      282.75     24.76 o 
   5  12   7      803.43      792.94     33.17 o 
   6  12   7        4.85       -0.20     23.26 o 
   7  12   7      340.94      363.34     30.51 o 
  -6  13   7        8.77       54.79     23.94 o 
  -5  13   7        0.31      -25.72     21.93 o 
  -4  13   7      140.69      123.13     23.27 o 
  -3  13   7       32.19       26.88     29.02 o 
  -2  13   7      480.97      518.20     40.51 o 
  -1  13   7      111.18      197.44     30.91 o 
   0  13   7       99.35      115.48     29.52 o 
   1  13   7      224.13      228.30     20.27 o 
   2  13   7       96.03       92.99     18.52 o 
   3  13   7       14.95       10.40     18.08 o 
   4  13   7       15.74        4.08     20.80 o 
   5  13   7        1.54       19.91     32.16 o 
   6  13   7        4.47      -12.23     24.35 o 
  -6  14   7      255.86      311.77     51.65 o 
  -5  14   7      510.48      449.66     30.21 o 
  -4  14   7      936.16      839.22     40.21 o 
  -3  14   7       25.67       13.54     29.37 o 
  -2  14   7       11.78       29.30     30.09 o 
  -1  14   7        6.42       -9.53     26.03 o 
   0  14   7       43.71       67.24     32.49 o 
   1  14   7     1111.04     1139.61     32.71 o 
   2  14   7      504.27      493.01     25.00 o 
   3  14   7      194.72      200.41     21.09 o 
   4  14   7        1.99       -1.06     21.51 o 
   5  14   7       30.38        3.31     22.45 o 
   6  14   7       36.97       65.34     24.40 o 
  -5  15   7       22.50       36.73     24.39 o 
  -4  15   7       15.47      -25.18     31.43 o 
  -3  15   7       21.77      -14.70     30.91 o 
  -2  15   7      636.64      628.24     43.71 o 
  -1  15   7      297.56      438.52     94.13 o 
   0  15   7       37.27       49.75     55.84 o 
   1  15   7       17.99        6.48     17.37 o 
   2  15   7      202.91      233.39     21.53 o 
   3  15   7       92.95       91.86     22.42 o 
   4  15   7        5.42        0.15     20.41 o 
   5  15   7       11.72      -13.45     22.22 o 
  -5  16   7      613.89      643.98     50.08 o 
  -4  16   7      837.83      808.65     50.20 o 
  -3  16   7       96.12       84.93     34.88 o 
  -2  16   7       14.87       16.21     51.65 o 
  -1  16   7      174.13      103.36     32.54 o 
   0  16   7      121.67      157.21     30.58 o 
   1  16   7       53.40       26.55     18.67 o 
   2  16   7     1034.91     1122.02     35.95 o 
   3  16   7      183.84      266.99     38.02 o 
   4  16   7      205.71      156.87     25.81 o 
   5  16   7       54.23       55.38     24.37 o 
  -4  17   7        3.37       30.71     34.72 o 
  -3  17   7      799.56      806.64     51.37 o 
  -2  17   7       24.69       75.73     33.19 o 
  -1  17   7       57.36       79.81     31.10 o 
   0  17   7      205.89      237.26     65.98 o 
   1  17   7      323.45      340.79     23.96 o 
   2  17   7      521.84      486.66     25.99 o 
   3  17   7      529.81      593.24     40.49 o 
   4  17   7      537.05      564.30     31.69 o 
  -4  18   7        4.98        9.89     37.12 o 
  -3  18   7      126.72      119.56     37.86 o 
  -2  18   7      121.62      152.64     36.68 o 
  -1  18   7       11.39      -49.98     44.02 o 
   0  18   7      106.05      109.51     28.57 o 
   1  18   7      163.19      156.28     22.16 o 
   2  18   7       87.63       58.02     21.03 o 
   3  18   7        0.37       -0.57     22.19 o 
   4  18   7       30.81       65.42     25.39 o 
  -3  19   7       36.44       90.42     44.45 o 
  -2  19   7      120.28      155.38     38.32 o 
  -1  19   7      683.46      721.98     40.42 o 
   0  19   7      119.44      112.69     28.38 o 
   1  19   7       69.28       57.35     21.49 o 
   2  19   7      340.97      369.26     36.81 o 
   3  19   7       12.72        6.10     24.11 o 
  -1  20   7       29.27       16.74     29.64 o 
   0  20   7        0.36       19.84     28.22 o 
   1  20   7       22.00       19.84     21.92 o 
  -7   0   8      801.18      807.69     53.83 o 
  -6   0   8      503.03      510.63     45.00 o 
  -5   0   8       82.55       87.17     30.33 o 
  -4   0   8      301.20      261.88     32.92 o 
  -3   0   8     1497.93     1470.50     54.28 o 
  -2   0   8        8.51        3.71     35.24 o 
  -1   0   8     1646.49     1621.54     55.00 o 
   0   0   8     4244.77     4195.42     87.66 o 
   1   0   8        3.24      -13.99     22.46 o 
   2   0   8      659.37      682.15     29.51 o 
   3   0   8     1610.45     1630.46     76.04 o 
   4   0   8      797.44      722.63     62.84 o 
   5   0   8     1158.31     1254.32     82.94 o 
   6   0   8     1256.57     1251.84     83.88 o 
   7   0   8      628.66      700.39     69.68 o 
  -7   1   8       21.30      -13.00     24.28 o 
  -6   1   8      169.38      212.36     26.03 o 
  -5   1   8       63.01       31.28     21.84 o 
  -4   1   8      259.13      314.00     26.03 o 
  -3   1   8        5.00      -16.51     17.82 o 
  -2   1   8     1132.26     1061.32     33.89 o 
  -1   1   8      141.66      179.69     20.20 o 
   0   1   8        5.75       38.57     18.06 o 
   1   1   8      367.89      425.90     22.67 o 
   2   1   8        8.54       -3.30     16.88 o 
   3   1   8      562.10      591.98     25.67 o 
   4   1   8       16.21       30.44     23.35 o 
   5   1   8      493.44      413.68     69.38 o 
   6   1   8      119.69      111.74     35.80 o 
   7   1   8       30.24       45.73     37.25 o 
  -7   2   8       39.60       43.51     25.34 o 
  -6   2   8     1229.09     1172.11     39.96 o 
  -5   2   8     1046.28     1042.19     36.25 o 
  -4   2   8       44.76       58.78     21.30 o 
  -3   2   8       54.05       40.60     19.61 o 
  -2   2   8       11.24       -9.19     17.39 o 
  -1   2   8       52.28       58.15     19.03 o 
   0   2   8      485.69      458.04     23.54 o 
   1   2   8      956.99      964.60     30.63 o 
   2   2   8     1263.42     1333.43     30.72 o 
   3   2   8        5.09      -15.96     15.49 o 
   4   2   8        6.84      -30.58     21.17 o 
   5   2   8       10.09        5.13     42.01 o 
   6   2   8        2.85      -31.54     33.34 o 
   7   2   8       19.14       38.51     38.28 o 
  -7   3   8      122.32       74.77     25.41 o 
  -6   3   8       47.89       78.06     23.67 o 
  -5   3   8        0.59       15.77     26.65 o 
  -4   3   8       25.01       29.86     20.38 o 
  -3   3   8      253.33      264.85     23.36 o 
  -2   3   8      456.44      430.17     24.01 o 
  -1   3   8      187.17      199.96     19.84 o 
   0   3   8      569.67      537.82     24.24 o 
   1   3   8      303.96      324.02     25.82 o 
   2   3   8       95.52      103.82     17.11 o 
   3   3   8      191.19      199.64     18.86 o 
   4   3   8      441.36      417.29     22.62 o 
   5   3   8      101.92       82.77     26.12 o 
   6   3   8      109.11       92.04     34.92 o 
   7   3   8      280.08      270.17     41.91 o 
  -7   4   8      118.19      116.25     26.58 o 
  -6   4   8      384.65      450.14     61.06 o 
  -5   4   8      476.78      509.06     29.18 o 
  -4   4   8       87.41      111.96     22.02 o 
  -3   4   8       30.57        8.51     18.79 o 
  -2   4   8        0.85      -26.26     18.74 o 
  -1   4   8       30.27       14.18     16.71 o 
   0   4   8      401.78      408.39     22.53 o 
   1   4   8      536.11      543.43     32.85 o 
   2   4   8      730.08      806.98     66.75 o 
   3   4   8       77.83      102.00     18.43 o 
   4   4   8       11.39        0.13     16.97 o 
   5   4   8      106.70      100.84     26.70 o 
   6   4   8        9.53       54.01     32.83 o 
   7   4   8       65.89       34.44     72.02 o 
  -7   5   8      162.82      204.43     28.21 o 
  -6   5   8       77.30       70.17     24.13 o 
  -5   5   8      387.64      386.52     35.55 o 
  -4   5   8       58.97      103.22     22.14 o 
  -3   5   8     1323.10     1264.54     38.90 o 
  -2   5   8       41.14       36.23     18.84 o 
  -1   5   8       64.91       95.07     21.87 o 
   0   5   8      281.96      341.37     33.88 o 
   1   5   8      228.18      252.16     71.92 o 
   2   5   8      104.71      157.49     19.98 o 
   3   5   8     1630.50     1704.17     40.53 o 
   4   5   8      108.53      126.12     19.48 o 
   5   5   8       21.43       20.30     21.74 o 
   6   5   8      140.18      125.43     48.29 o 
   7   5   8      349.97      403.44     47.10 o 
  -7   6   8      318.82      324.24     29.74 o 
  -6   6   8       49.87       84.14     24.61 o 
  -5   6   8        7.74      -20.76     19.98 o 
  -4   6   8      405.96      387.24     25.41 o 
  -3   6   8      477.21      497.96     26.58 o 
  -2   6   8       70.87       79.31     19.48 o 
  -1   6   8      661.94      613.42     26.82 o 
   0   6   8     1049.36     1162.39     42.37 o 
   1   6   8      123.84      137.17     27.55 o 
   2   6   8       34.12       70.99     23.36 o 
   3   6   8       61.79       58.84     17.14 o 
   4   6   8      824.54      909.10     29.99 o 
   5   6   8      237.63      251.05     25.62 o 
   6   6   8      137.87      155.75     30.63 o 
  -6   7   8      199.75      227.26     27.48 o 
  -5   7   8        3.86      -22.15     21.65 o 
  -4   7   8        3.00       -9.88     20.54 o 
  -3   7   8     1055.90     1002.13     34.50 o 
  -2   7   8      876.75      892.96     31.32 o 
  -1   7   8      909.36     1015.52     39.35 o 
   0   7   8      245.26      221.29     31.28 o 
   1   7   8      367.15      405.20     35.33 o 
   2   7   8        0.03       -7.66     18.37 o 
   3   7   8      227.70      239.30     21.00 o 
   4   7   8      102.09       96.30     20.32 o 
   5   7   8      667.49      725.00     54.69 o 
   6   7   8      991.59      996.31     43.03 o 
  -6   8   8      151.90      152.67     27.29 o 
  -5   8   8     1075.95     1082.64     38.13 o 
  -4   8   8       10.59        3.91     20.23 o 
  -3   8   8      273.24      294.09     24.80 o 
  -2   8   8       57.83       34.47     24.12 o 
  -1   8   8        4.48       37.68     27.47 o 
   0   8   8      403.47      400.41     35.99 o 
   1   8   8     1065.99     1027.39     47.73 o 
   2   8   8      758.75      831.61     35.29 o 
   3   8   8       10.35       24.00     18.13 o 
   4   8   8      138.99      148.82     20.19 o 
   5   8   8       37.22       67.08     23.57 o 
   6   8   8      182.98      205.72     27.02 o 
  -6   9   8        2.24      -24.01     23.03 o 
  -5   9   8       18.75       14.48     22.42 o 
  -4   9   8     1086.85     1039.75     36.54 o 
  -3   9   8      580.91      593.71     30.08 o 
  -2   9   8       49.47       70.11     35.87 o 
  -1   9   8      452.63      465.00     51.22 o 
   0   9   8      610.63      696.71     42.33 o 
   1   9   8      140.38       79.56     28.76 o 
   2   9   8       17.45       16.24     17.71 o 
   3   9   8      970.65      940.14     30.97 o 
   4   9   8      184.93      251.22     23.04 o 
   5   9   8       12.31      -18.13     22.88 o 
   6   9   8        0.18      -11.91     23.72 o 
  -6  10   8       46.38       53.62     25.26 o 
  -5  10   8      248.10      191.97     26.96 o 
  -4  10   8      190.62      169.75     25.01 o 
  -3  10   8        1.35        6.39     25.76 o 
  -2  10   8        6.06       13.00     28.04 o 
  -1  10   8       23.56       20.68     27.60 o 
   0  10   8       96.57      110.88     32.73 o 
   1  10   8       63.97       93.01     32.53 o 
   2  10   8        2.18       12.12     17.70 o 
   3  10   8       35.69       49.10     20.12 o 
   4  10   8       81.53       75.22     27.60 o 
   5  10   8       28.98       22.94     23.65 o 
   6  10   8        2.55      -33.71     22.47 o 
  -5  11   8      127.12      152.60     29.67 o 
  -4  11   8      592.22      639.73     31.56 o 
  -3  11   8      234.04      258.14     51.02 o 
  -2  11   8      193.17      182.72     32.74 o 
  -1  11   8      245.69      305.85     49.64 o 
   0  11   8      707.79      808.97     50.55 o 
   1  11   8        4.58      -12.66     27.09 o 
   2  11   8       10.37        2.76     18.35 o 
   3  11   8      301.91      367.45     25.07 o 
   4  11   8      295.98      286.99     27.78 o 
   5  11   8      215.97      226.61     39.11 o 
  -5  12   8      114.88      135.00     26.70 o 
  -4  12   8        4.19      -41.03     27.35 o 
  -3  12   8      378.78      469.83     69.34 o 
  -2  12   8        7.06      -16.85     31.19 o 
  -1  12   8        6.21        6.53     29.76 o 
   0  12   8      105.49      113.78     32.47 o 
   1  12   8        4.30       12.87     29.53 o 
   2  12   8      248.08      298.02     23.07 o 
   3  12   8        1.80        6.59     20.27 o 
   4  12   8      471.38      486.33     36.19 o 
   5  12   8       79.49      101.35     25.13 o 
  -4  13   8        3.22       35.25     34.32 o 
  -3  13   8      610.91      694.04    158.15 o 
  -2  13   8      599.75      694.81     46.61 o 
  -1  13   8      582.24      610.91     43.23 o 
   0  13   8        2.03      -13.02     32.64 o 
   1  13   8      330.74      357.41     32.84 o 
   2  13   8       10.41       -1.99     24.40 o 
   3  13   8       17.90      -12.41     20.83 o 
   4  13   8      129.32       75.75     24.13 o 
  -4  14   8       54.99       23.96     34.32 o 
  -3  14   8       55.79       55.75     33.59 o 
  -2  14   8        0.55      -19.71     59.83 o 
  -1  14   8      474.84      547.47     75.84 o 
   0  14   8      269.83      294.78     77.45 o 
   1  14   8      124.13      126.79     29.08 o 
   2  14   8       36.56       28.86     24.18 o 
   3  14   8       11.28      -23.60     20.51 o 
   4  14   8       66.68       75.95     25.80 o 
  -3  15   8       59.06      129.99     72.49 o 
  -2  15   8       87.47      111.11     37.74 o 
  -1  15   8        1.86       13.78     31.66 o 
   0  15   8      133.18      155.40     36.41 o 
   1  15   8      959.03      958.64     74.86 o 
   2  15   8      366.77      320.81     28.32 o 
   3  15   8       77.75       51.13     22.56 o 
  -2  16   8       32.70       14.27     41.81 o 
  -1  16   8        1.35       -3.87     34.82 o 
   0  16   8       10.89       38.25     28.28 o 
   1  16   8       42.51       42.73     27.98 o 
   2  16   8      624.44      621.02     35.06 o 
  -1  17   8       98.47       74.69     38.24 o 
   0  17   8        4.32      -16.11     26.92 o 
   1  17   8      135.76      149.10     32.29 o 
  -5   1   9       36.39      -13.06     22.50 o 
  -4   1   9      390.89      421.77     29.34 o 
  -3   1   9     1099.51     1056.42     36.19 o 
  -2   1   9      119.02      144.94     25.00 o 
  -1   1   9      188.87      172.55     22.88 o 
   0   1   9       47.08       44.93     20.06 o 
   1   1   9       29.58       54.75     22.97 o 
   2   1   9      161.34       86.49     39.93 o 
   3   1   9      344.02      182.30     47.17 o 
   4   1   9      213.03      209.62     37.42 o 
   5   1   9      223.35      177.26     46.76 o 
  -5   2   9       81.56       30.86     24.17 o 
  -4   2   9      204.23      227.09     26.67 o 
  -3   2   9        5.43       14.38     20.92 o 
  -2   2   9       76.85       65.72     21.57 o 
  -1   2   9      347.42      335.03     25.85 o 
   0   2   9        1.24       39.47     20.30 o 
   1   2   9       34.78       59.42     24.08 o 
   2   2   9        2.02        8.70     28.31 o 
   3   2   9       69.90      127.79     31.56 o 
   4   2   9       77.66       82.27     34.44 o 
   5   2   9      121.47       85.36     72.89 o 
  -5   3   9      239.29      254.57     28.26 o 
  -4   3   9      750.26      754.45     34.60 o 
  -3   3   9        3.56      -14.85     20.99 o 
  -2   3   9      244.30      225.61     29.63 o 
  -1   3   9      635.88      583.26     30.08 o 
   0   3   9      614.61      667.02     35.00 o 
   1   3   9       68.38       62.01     28.84 o 
   2   3   9     1830.47     1990.45     92.29 o 
   3   3   9       80.12      105.63     32.19 o 
   4   3   9       13.83       15.74     41.74 o 
   5   3   9      141.76      173.10     40.10 o 
  -5   4   9       20.02       46.91     24.54 o 
  -4   4   9       48.07       66.34     23.60 o 
  -3   4   9       72.04       86.53     23.31 o 
  -2   4   9       62.83       70.51     22.37 o 
  -1   4   9       78.91      101.51     22.82 o 
   0   4   9      572.38      560.54     32.89 o 
   1   4   9      962.56      992.55     48.88 o 
   2   4   9       16.77      -29.94     27.36 o 
   3   4   9      320.27      354.80     31.53 o 
   4   4   9      160.84      224.27     48.75 o 
   5   4   9       61.25       42.76     37.51 o 
  -5   5   9       18.81       13.92     24.22 o 
  -4   5   9      246.59      195.54     27.35 o 
  -3   5   9      664.87      683.63     32.77 o 
  -2   5   9      694.72      717.13     38.23 o 
  -1   5   9       33.68       50.00     24.60 o 
   0   5   9      167.86      142.66     32.40 o 
   1   5   9        4.92      -25.47     27.71 o 
   2   5   9       14.19       32.50     28.31 o 
   3   5   9       36.21       38.53     22.27 o 
   4   5   9      364.63      345.01     32.08 o 
   5   5   9      274.77      294.91     42.48 o 
  -5   6   9      195.51      198.96     33.88 o 
  -4   6   9       38.84       15.19     22.89 o 
  -3   6   9       27.47       82.59     22.59 o 
  -2   6   9       91.00      132.59     28.96 o 
  -1   6   9      252.31      221.71     30.43 o 
   0   6   9       18.49       43.23     30.75 o 
   1   6   9        5.41        0.98     30.51 o 
   2   6   9      268.03      302.05     36.86 o 
   3   6   9       18.06       37.74     22.65 o 
   4   6   9      194.08      209.40     23.58 o 
  -4   7   9        7.99       40.23     23.24 o 
  -3   7   9      127.01      139.71     24.61 o 
  -2   7   9       66.24       26.14     34.55 o 
  -1   7   9       25.75       -1.94     42.68 o 
   0   7   9       72.01       51.90     31.60 o 
   1   7   9        4.70        4.46     30.21 o 
   2   7   9       60.72       66.54     35.17 o 
   3   7   9        2.89      -16.12     22.33 o 
   4   7   9        0.77        0.77     21.33 o 
  -4   8   9      110.04      108.32     32.97 o 
  -3   8   9        1.34      -25.26     25.34 o 
  -2   8   9      234.00      248.93     38.80 o 
  -1   8   9      526.81      588.61     44.08 o 
   0   8   9       26.03       29.99     32.97 o 
   1   8   9       13.00       -6.33     40.87 o 
   2   8   9      110.89      149.20     28.54 o 
   3   8   9      256.90      323.53     28.17 o 
   4   8   9       45.04       81.15     22.51 o 
  -4   9   9       18.01       22.93     23.68 o 
  -3   9   9       11.19       49.16     35.07 o 
  -2   9   9       17.38       22.52     33.50 o 
  -1   9   9      187.31      138.59     37.40 o 
   0   9   9      270.34      296.87     55.94 o 
   1   9   9        0.91       16.49     32.75 o 
   2   9   9      173.98      208.97     29.17 o 
   3   9   9       39.41       14.05     22.57 o 
   4   9   9       57.14       66.43     37.27 o 
  -3  10   9        9.96      -21.81     35.62 o 
  -2  10   9       29.74       28.99     41.30 o 
  -1  10   9       45.25       38.48     40.47 o 
   0  10   9      318.77      311.23     38.65 o 
   1  10   9     1207.84     1411.27     75.41 o 
   2  10   9       72.51       99.09     30.38 o 
   3  10   9      110.91      175.43     32.48 o 
  -3  11   9       48.24       36.81     38.66 o 
  -2  11   9      137.12      137.26     37.29 o 
  -1  11   9       59.64        9.97     31.82 o 
   0  11   9       65.83       91.70     37.77 o 
   1  11   9       60.81       48.71     36.20 o 
   2  11   9      266.19      267.73     34.71 o 
   3  11   9       32.68       60.37     31.09 o 
  -2  12   9      311.95      366.34     67.20 o 
  -1  12   9      510.84      497.85     67.83 o 
   0  12   9       14.34       38.31     37.25 o 
   1  12   9       48.65      103.33     30.56 o 
   2  12   9      107.33      153.98     33.03 o 
   0  13   9      313.57      247.94     42.59 o 
  -2   0  10      594.11      632.18     46.83 o 
  -1   0  10        2.27      -47.18     61.97 o 
   0   0  10       27.70       58.09     50.45 o 
   1   0  10      215.46      230.34     58.15 o 
  -2   1  10       15.78       -1.35     23.82 o 
  -1   1  10      183.85      191.34     26.00 o 
   0   1  10       17.29       33.64     28.89 o 
   1   1  10      416.04      375.99     61.91 o 
  -2   2  10       85.19       59.20     23.87 o 
  -1   2  10      194.60      199.60     31.92 o 
   0   2  10      370.47      357.54     34.12 o 
   1   2  10      438.67      577.05     66.80 o 
   2   2  10       24.73       30.42     45.56 o 
  -1   3  10       20.11       37.86     33.59 o 
   0   3  10      185.71      134.07     37.42 o 
   1   3  10       43.30       35.94     36.19 o 
  -1   4  10      328.05      389.43     43.58 o 
   0   4  10      197.71      297.60     40.54 o 
   1   4  10      230.53      263.75     40.26 o 
   0   5  10       76.75       64.63     53.63 o 
                                                 
